# Supplementary material for: Bis[2,2′-(2-amino­ethyl­imino)­di(ethyl­ammonium)] di-μ-sulfido-bis[disulfido­stannate(IV)]
Source: Acta Crystallogr Sect E Struct Rep Online. 2011 Oct 12;67(Pt 11):m1516–7. doi: 10.1107/S1600536811038657 (PMC3246945; doi:10.1107/S1600536811038657)
Supplement: Supplementary file 1 [file e-67-m1516-sup1.cif]

##############################################################################
#                                                                            #
# This CIF contains the data in a paper accepted for publication in          #
# Acta Crystallographica Section E. It conforms to the requirements of       #
# Notes for Authors for Acta Crystallographica Section E, and has been       #
# peer reviewed under the auspices of the IUCr Commission on Journals.       #
#                                                                            #
# Full details of the Crystallographic Information File format               #
# are given in the paper "The Crystallographic Information File (CIF):       #
# a New Standard Archive File for Crystallography" by S. R. Hall, F. H.      #
# Allen and I. D. Brown [Acta Cryst. (1991), A47, 655-685].                  #
#                                                                            #
# The current version of the core CIF dictionary is obtainable from          #
# ftp://ftp.iucr.org/pub/cif_core.dic.                                       #
#                                                                            #
# Software is freely available for graphical display of the structure(s)     #
# in this CIF. For information consult the CIF software page                 #
# http://www.iucr.org/resources/cif/software.                                #
#                                                                            #
# This file may be used for bona fide research purposes within the           #
# scientific community so long as proper attribution is given to the journal # 
# article from which it was obtained.                                        #
#                                                                            #
##############################################################################
data_I
_audit_creation_method     SHELXL-97
_chemical_name_systematic
;
Bis[2,2'-(2-aminoethylimino)di(ethylammonium)]
di-\m-sulfido-bis[disulfidostannate(IV)]
;
_chemical_name_common     ?
_chemical_formula_moiety     'C6 H20 N4 2+, 0.5(S6 Sn2 4-)'
_chemical_formula_sum     'C6 H20 N4 S3 Sn'
_chemical_formula_iupac     '(C6 H20 N4)2 [Sn2 S6]'
_chemical_formula_weight     363.13
_chemical_melting_point     ?
_symmetry_cell_setting     monoclinic
_symmetry_space_group_name_H-M     'P 21/c'
_symmetry_space_group_name_Hall     '-P 2ybc'
loop_
    _symmetry_equiv_pos_as_xyz
    'x, y, z'
    '-x, y+1/2, -z+1/2'
    '-x, -y, -z'
    'x, -y-1/2, z-1/2'
_cell_length_a     9.9280(2)
_cell_length_b     14.8845(3)
_cell_length_c     10.2498(2)
_cell_angle_alpha     90.00
_cell_angle_beta     115.7580(10)
_cell_angle_gamma     90.00
_cell_volume     1364.15(5)
_cell_formula_units_Z     4
_cell_measurement_reflns_used     9995
_cell_measurement_theta_min     2.28
_cell_measurement_theta_max     33.12
_cell_measurement_temperature     296(2)
_exptl_crystal_description     clear
_exptl_crystal_colour     colourless
_exptl_crystal_size_max     0.61
_exptl_crystal_size_mid     0.57
_exptl_crystal_size_min     0.39
_exptl_crystal_density_diffrn     1.768
_exptl_crystal_density_meas     ?
_exptl_crystal_density_method     'not measured'
_exptl_crystal_F_000     728
_exptl_absorpt_coefficient_mu     2.306
_exptl_absorpt_correction_type     multi-scan
_exptl_absorpt_process_details     '(SADABS; Sheldrick, 2002)'
_exptl_absorpt_correction_T_min     0.3335
_exptl_absorpt_correction_T_max     0.4666
_exptl_special_details     ?
_diffrn_ambient_temperature     296(2)
_diffrn_radiation_type     MoK\a
_diffrn_radiation_wavelength     0.71073
_diffrn_radiation_source     'fine-focus sealed tube'
_diffrn_radiation_monochromator     graphite
_diffrn_measurement_device_type     'Bruker SMART APEX'
_diffrn_measurement_method     '\f and \w Scans'
_diffrn_detector_area_resol_mean     ?
_diffrn_reflns_number     25432
_diffrn_reflns_av_R_equivalents     0.0228
_diffrn_reflns_av_sigmaI/netI     0.0155
_diffrn_reflns_theta_min     2.28
_diffrn_reflns_theta_max     33.12
_diffrn_reflns_theta_full     33.12
_diffrn_measured_fraction_theta_max     0.943
_diffrn_measured_fraction_theta_full     0.943
_diffrn_reflns_limit_h_min     -14
_diffrn_reflns_limit_h_max     14
_diffrn_reflns_limit_k_min     -22
_diffrn_reflns_limit_k_max     22
_diffrn_reflns_limit_l_min     -15
_diffrn_reflns_limit_l_max     15
_refine_special_details
;
Refinement of <i>F</i>^2^ against ALL reflections. The weighted <i>R</i>-factor
<i>wR</i> and goodness of fit <i>S</i> are based on <i>F</i>^2^, conventional
<i>R</i>-factors <i>R</i> are based on <i>F</i>, with <i>F</i> set to zero for
negative <i>F</i>^2^. The threshold expression of <i>F</i>^2^ >
\s(<i>F</i>^2^) is used only for calculating <i>R</i>-factors(gt) <i>etc</i>.
and is not relevant to the choice of reflections for refinement.
<i>R</i>-factors based on <i>F</i>^2^ are statistically about twice as large
as those based on <i>F</i>, and <i>R</i>- factors based on ALL data will be
even larger.
;
_reflns_number_total     4907
_reflns_number_gt     4460
_reflns_threshold_expression     >2sigma(I)
_refine_ls_structure_factor_coef     Fsqd
_refine_ls_matrix_type     full
_refine_ls_R_factor_all     0.0242
_refine_ls_R_factor_gt     0.0210
_refine_ls_wR_factor_gt     0.0558
_refine_ls_wR_factor_ref     0.0577
_refine_ls_goodness_of_fit_ref     1.042
_refine_ls_restrained_S_all     1.042
_refine_ls_number_reflns     4907
_refine_ls_number_parameters     132
_refine_ls_number_restraints     0
_refine_ls_hydrogen_treatment     constr
_refine_ls_weighting_scheme     calc
_refine_ls_weighting_details
         'calc w=1/[\s^2^(Fo^2^)+(0.0298P)^2^+0.7916P] where P=(Fo^2^+2Fc^2^)/3'
_atom_sites_solution_hydrogens     geom
_atom_sites_solution_primary     direct
_atom_sites_solution_secondary     difmap
_refine_ls_shift/su_max     0.002
_refine_ls_shift/su_mean     0.000
_refine_diff_density_max     1.217
_refine_diff_density_min     -0.514
_refine_ls_extinction_method     none
_refine_ls_extinction_coef     ?
loop_
    _atom_type_symbol
    _atom_type_description
    _atom_type_scat_dispersion_real
    _atom_type_scat_dispersion_imag
    _atom_type_scat_source
    'C' 'C' 0.0033 0.0016
                         'International Tables Vol C Tables 4.2.6.8 and 6.1.1.4'
    'H' 'H' 0.0000 0.0000
                         'International Tables Vol C Tables 4.2.6.8 and 6.1.1.4'
    'N' 'N' 0.0061 0.0033
                         'International Tables Vol C Tables 4.2.6.8 and 6.1.1.4'
    'S' 'S' 0.1246 0.1234
                         'International Tables Vol C Tables 4.2.6.8 and 6.1.1.4'
    'Sn' 'Sn' -0.6537 1.4246
                         'International Tables Vol C Tables 4.2.6.8 and 6.1.1.4'
_computing_data_collection     'SMART (Bruker, 1998)'
_computing_cell_refinement     'SAINT (Bruker, 1998)'
_computing_data_reduction     'SAINT (Bruker, 1998)'
_computing_structure_solution     'SHELXS-97 (Sheldrick, 2008)'
_computing_structure_refinement     'SHELXL-97 (Sheldrick, 2008)'
_computing_molecular_graphics     'CrystalMaker (Palmer, 2010)'
_computing_publication_material     'publCIF (Westrip, 2010)'
loop_
    _atom_site_type_symbol
    _atom_site_label
    _atom_site_fract_x
    _atom_site_fract_y
    _atom_site_fract_z
    _atom_site_U_iso_or_equiv
    _atom_site_adp_type
    _atom_site_calc_flag
    _atom_site_refinement_flags
    _atom_site_occupancy
    _atom_site_symmetry_multiplicity
    _atom_site_disorder_assembly
    _atom_site_disorder_group
    Sn Sn1 0.010820(10)
                      0.468130(7) 0.662920(10)
                                             0.02312(4) Uani d . 1 1 . .
    S S1 0.18598(5) 0.52916(3) 0.87984(5) 0.03186(9) Uani d . 1 1 . .
    S S2 -0.15015(5) 0.35310(3) 0.66377(5) 0.03259(9) Uani d . 1 1 . .
    S S3 0.13815(5) 0.41901(3) 0.51649(5) 0.03229(9) Uani d . 1 1 . .
    C C1 0.1339(2) 0.32250(10)
                             0.0717(2) 0.0349(3) Uani d . 1 1 . .
    H H1A 0.1600 0.3833 0.0573 0.042 Uiso calc R 1 1 . .
    H H1B 0.1715 0.2818 0.0213 0.042 Uiso calc R 1 1 . .
    C C2 0.2059(2) 0.30050(10)
                             0.2327(2) 0.0380(4) Uani d . 1 1 . .
    H H2A 0.1620 0.3379 0.2817 0.046 Uiso calc R 1 1 . .
    H H2B 0.1862 0.2382 0.2463 0.046 Uiso calc R 1 1 . .
    C C3 0.4166(3) 0.4070(2) 0.3308(4) 0.0552(6) Uani d . 1 1 . .
    H H3A 0.4711 0.4130 0.4351 0.066 Uiso calc R 1 1 . .
    H H3B 0.3308 0.4468 0.2984 0.066 Uiso calc R 1 1 . .
    C C4 0.5166(3) 0.4348(2) 0.2610(3) 0.0528(6) Uani d . 1 1 . .
    H H4A 0.4596 0.4337 0.1565 0.063 Uiso calc R 1 1 . .
    H H4B 0.5507 0.4959 0.2895 0.063 Uiso calc R 1 1 . .
    C C5 0.4481(3) 0.2526(2) 0.4178(2) 0.0466(5) Uani d . 1 1 . .
    H H5A 0.5397 0.2814 0.4852 0.056 Uiso calc R 1 1 . .
    H H5B 0.3875 0.2407 0.4689 0.056 Uiso calc R 1 1 . .
    C C6 0.4856(3) 0.1665(2) 0.3699(3) 0.0510(5) Uani d . 1 1 . .
    H H6A 0.5435 0.1297 0.4538 0.061 Uiso calc R 1 1 . .
    H H6B 0.3942 0.1344 0.3106 0.061 Uiso calc R 1 1 . .
    N N7 -0.0318(2) 0.31400(10)
                              0.0112(2) 0.0350(3) Uani d . 1 1 . .
    H H7A -0.0551 0.2610 0.0361 0.053 Uiso calc R 1 1 . .
    H H7B -0.0715 0.3181 -0.0849 0.053 Uiso calc R 1 1 . .
    H H7C -0.0677 0.3577 0.0462 0.053 Uiso calc R 1 1 . .
    N N8 0.3655(2) 0.31540(10)
                             0.2955(2) 0.0340(3) Uani d . 1 1 . .
    N N9 0.6473(2) 0.37520(10)
                             0.3030(2) 0.0393(4) Uani d . 1 1 . .
    H H9A 0.7035 0.3791 0.3981 0.059 Uiso calc R 1 1 . .
    H H9B 0.7009 0.3916 0.2564 0.059 Uiso calc R 1 1 . .
    H H9C 0.6165 0.3187 0.2799 0.059 Uiso calc R 1 1 . .
    N N10 0.5705(3) 0.18140(10)
                              0.2875(3) 0.0535(5) Uani d G 1 1 . .
    H H10A 0.6363 0.1388 0.2887 0.080 Uiso d G 1 1 . .
    H H10B 0.5046 0.1868 0.1857 0.080 Uiso d G 1 1 . .
loop_
    _atom_site_aniso_label
    _atom_site_aniso_U_11
    _atom_site_aniso_U_22
    _atom_site_aniso_U_33
    _atom_site_aniso_U_12
    _atom_site_aniso_U_13
    _atom_site_aniso_U_23
    Sn1 0.02520(5) 0.02399(6) 0.02090(5) -0.00209(3) 0.01070(4) -0.00039(3)
    S1 0.0316(2) 0.0363(2) 0.0254(2) -0.00690(10)
                                                0.01020(10)
                                                          -0.00500(10)
    S2 0.0325(2) 0.0375(2) 0.0268(2) -0.0115(2) 0.01200(10)
                                                          0.00090(10)
    S3 0.0400(2) 0.0321(2) 0.0300(2) 0.0127(2) 0.0201(2) 0.00570(10)
    C1 0.0357(8) 0.0370(9) 0.0362(9) 0.0016(7) 0.0196(7) 0.0056(7)
    C2 0.0316(8) 0.0490(10)
                          0.0347(9) -0.0045(7) 0.0157(7) -0.0022(8)
    C3 0.0520(10)
                0.0360(10)
                         0.089(2) -0.0123(9) 0.0410(10)
                                                      -0.0190(10)
    C4 0.0490(10)
                0.0370(10)
                         0.075(2) -0.0066(8) 0.0220(10)
                                                      0.0110(10)
    C5 0.0420(10)
                0.0620(10)
                         0.0370(10)
                                  -0.0056(9) 0.0190(9) -0.0023(9)
    C6 0.0430(10)
                0.0560(10)
                         0.0530(10)
                                  0.0121(9) 0.0200(10)
                                                     0.0210(10)
    N7 0.0356(7) 0.0375(8) 0.0291(7) 0.0014(6) 0.0112(6) 0.0019(6)
    N8 0.0280(6) 0.0343(7) 0.0407(8) -0.0060(5) 0.0160(6) -0.0056(6)
    N9 0.0330(7) 0.0461(9) 0.0379(8) -0.0106(7) 0.0146(6) 0.0023(7)
    N10 0.0550(10)
                 0.0490(10)
                          0.0670(10)
                                   -0.0051(9) 0.0370(10)
                                                       -0.0090(10)
_geom_special_details
;
All e.s.d.'s (except the e.s.d. in the dihedral angle between two l.s. planes)
are estimated using the full covariance matrix. The cell e.s.d.'s are taken
into account individually in the estimation of e.s.d.'s in distances, angles
and torsion angles; correlations between e.s.d.'s in cell parameters are only
used when they are defined by crystal symmetry. An approximate (isotropic)
treatment of cell e.s.d.'s is used for estimating e.s.d.'s involving l.s.
planes.
;
loop_
    _geom_bond_atom_site_label_1
    _geom_bond_atom_site_label_2
    _geom_bond_site_symmetry_2
    _geom_bond_distance
    _geom_bond_publ_flag
    Sn1 S1 . 2.3307(4) yes
    Sn1 S2 . 2.3447(4) yes
    Sn1 S3 3_566 2.4550(4) yes
    Sn1 S3 . 2.4564(4) yes
    S3 Sn1 3_566 2.4550(4) ?
    C1 N7 . 1.490(2) ?
    C1 C2 . 1.521(3) ?
    C1 H1A . 0.9700 ?
    C1 H1B . 0.9700 ?
    C2 N8 . 1.445(2) ?
    C2 H2A . 0.9700 ?
    C2 H2B . 0.9700 ?
    C3 N8 . 1.444(3) ?
    C3 C4 . 1.512(4) ?
    C3 H3A . 0.9700 ?
    C3 H3B . 0.9700 ?
    C4 N9 . 1.474(3) ?
    C4 H4A . 0.9700 ?
    C4 H4B . 0.9700 ?
    C5 C6 . 1.477(4) ?
    C5 N8 . 1.491(3) ?
    C5 H5A . 0.9700 ?
    C5 H5B . 0.9700 ?
    C6 N10 . 1.446(3) ?
    C6 H6A . 0.9700 ?
    C6 H6B . 0.9700 ?
    N7 H7A . 0.8900 ?
    N7 H7B . 0.8900 ?
    N7 H7C . 0.8900 ?
    N9 H9A . 0.8900 ?
    N9 H9B . 0.8900 ?
    N9 H9C . 0.8900 ?
    N10 H10A . 0.9066 ?
    N10 H10B . 0.9645 ?
loop_
    _geom_angle_atom_site_label_1
    _geom_angle_atom_site_label_2
    _geom_angle_atom_site_label_3
    _geom_angle_site_symmetry_1
    _geom_angle_site_symmetry_3
    _geom_angle
    _geom_angle_publ_flag
    S1 Sn1 S2 . . 120.55(2) ?
    S1 Sn1 S3 . 3_566 113.87(2) ?
    S2 Sn1 S3 . 3_566 108.22(2) ?
    S1 Sn1 S3 . . 109.28(2) ?
    S2 Sn1 S3 . . 108.51(2) ?
    S3 Sn1 S3 3_566 . 92.780(10)
                               ?
    Sn1 S3 Sn1 3_566 . 87.220(10)
                                ?
    N7 C1 C2 . . 110.30(10)
                          ?
    N7 C1 H1A . . 109.6 ?
    C2 C1 H1A . . 109.6 ?
    N7 C1 H1B . . 109.6 ?
    C2 C1 H1B . . 109.6 ?
    H1A C1 H1B . . 108.1 ?
    N8 C2 C1 . . 110.9(2) ?
    N8 C2 H2A . . 109.5 ?
    C1 C2 H2A . . 109.5 ?
    N8 C2 H2B . . 109.5 ?
    C1 C2 H2B . . 109.5 ?
    H2A C2 H2B . . 108.0 ?
    N8 C3 C4 . . 111.8(2) ?
    N8 C3 H3A . . 109.3 ?
    C4 C3 H3A . . 109.3 ?
    N8 C3 H3B . . 109.3 ?
    C4 C3 H3B . . 109.3 ?
    H3A C3 H3B . . 107.9 ?
    N9 C4 C3 . . 111.9(2) ?
    N9 C4 H4A . . 109.2 ?
    C3 C4 H4A . . 109.2 ?
    N9 C4 H4B . . 109.2 ?
    C3 C4 H4B . . 109.2 ?
    H4A C4 H4B . . 107.9 ?
    C6 C5 N8 . . 113.0(2) ?
    C6 C5 H5A . . 109.0 ?
    N8 C5 H5A . . 109.0 ?
    C6 C5 H5B . . 109.0 ?
    N8 C5 H5B . . 109.0 ?
    H5A C5 H5B . . 107.8 ?
    N10 C6 C5 . . 110.8(2) ?
    N10 C6 H6A . . 109.5 ?
    C5 C6 H6A . . 109.5 ?
    N10 C6 H6B . . 109.5 ?
    C5 C6 H6B . . 109.5 ?
    H6A C6 H6B . . 108.1 ?
    C1 N7 H7A . . 109.5 ?
    C1 N7 H7B . . 109.5 ?
    H7A N7 H7B . . 109.5 ?
    C1 N7 H7C . . 109.5 ?
    H7A N7 H7C . . 109.5 ?
    H7B N7 H7C . . 109.5 ?
    C2 N8 C3 . . 117.1(2) ?
    C2 N8 C5 . . 112.0(2) ?
    C3 N8 C5 . . 112.1(2) ?
    C4 N9 H9A . . 109.5 ?
    C4 N9 H9B . . 109.5 ?
    H9A N9 H9B . . 109.5 ?
    C4 N9 H9C . . 109.5 ?
    H9A N9 H9C . . 109.5 ?
    H9B N9 H9C . . 109.5 ?
    C6 N10 H10A . . 119.0 ?
    C6 N10 H10B . . 110.6 ?
    H10A N10 H10B . . 102.6 ?
loop_
    _geom_hbond_atom_site_label_D
    _geom_hbond_atom_site_label_H
    _geom_hbond_atom_site_label_A
    _geom_hbond_site_symmetry_A
    _geom_hbond_distance_DH
    _geom_hbond_distance_HA
    _geom_hbond_distance_DA
    _geom_hbond_angle_DHA
    N9 H9C N10 . 0.89 2.10 2.965(3) 163.2
    N9 H9B S1 3_666 0.89 2.44 3.314(2) 166.5
    N9 H9A S2 1_655 0.89 2.49 3.370(2) 167.9
    N7 H7C S1 3_566 0.89 2.36 3.243(2) 174.3
    N7 H7B S2 1_554 0.89 2.40 3.278(2) 170.1
    N7 H7A S2 4_565 0.89 2.57 3.411(2) 158.5
data_New_Global_Publ_Block
_journal_date_recd_electronic     2011-08-22
_journal_date_accepted     2011-09-20
_journal_name_full     'Acta Crystallographica, Section E'
_journal_year     2011
_journal_volume     67
_journal_issue     11
_journal_page_first     m1516
_journal_page_last     m1517
_journal_paper_category     QM
_journal_coeditor_code     SI2373
_publ_contact_author_name     'Joseph MacNeil'
_publ_contact_author_address
;
Department of Chemistry
Chatham University
1 Woodland Road
Pittsburgh, PA 15232
USA
;
_publ_contact_author_email     'macneil@chatham.edu'
_publ_contact_author_fax     '14123651505'
_publ_contact_author_phone     '14123651216'
_publ_section_title
;
Bis[2,2'-(2-aminoethylimino)di(ethylammonium)]
di-\m-sulfido-bis[disulfidostannate(IV)]
;
loop_
    _publ_author_name
    _publ_author_footnote
    _publ_author_address
    'Karey, Emma' ?
;
Department of Chemistry
Chatham University
1 Woodland Road
Pittsburgh, PA 15232
USA
;
    'Rosmus, Kimberly A.' .
;
Department of Chemistry and Biochemistry
Duquesne University
600 Forbes Avenue
Pittsburgh, PA 15282
USA
;
    'Aitken, Jennifer A.' .
;
Department of Chemistry and Biochemistry
Duquesne University
600 Forbes Avenue
Pittsburgh, PA 15282
USA
;
    'MacNeil, Joseph' .
;
Department of Chemistry
Chatham University
1 Woodland Road
Pittsburgh, PA 15232
USA
;
_publ_section_synopsis     .
