# Supplementary material for: Bis[2,2′-(2-amino­ethyl­imino)­di(ethyl­ammonium)] di-μ-sulfido-bis[disulfido­stannate(IV)]
Source: Acta Crystallogr Sect E Struct Rep Online. 2011 Oct 12;67(Pt 11):m1516–7. doi: 10.1107/S1600536811038657 (PMC3246945; doi:10.1107/S1600536811038657)
Supplement: Supplementary file 2 [file e-67-m1516-Isup2.hkl]

# 
# h,k,l, Fc-squared, Fo-squared, sigma(Fo-squared) and status flag 
# 
data_I
_shelx_title ' EK93P21C in P2(1)/c' 
_shelx_refln_list_code          4 
_shelx_F_calc_maximum      213.51 
_exptl_crystal_F_000       728.00 
_reflns_d_resolution_high  0.6504 
 
loop_ 
 _symmetry_equiv_pos_as_xyz 
 'x, y, z' 
 '-x, y+1/2, -z+1/2' 
 '-x, -y, -z' 
 'x, -y-1/2, z-1/2' 
 
_cell_length_a     9.9280 
_cell_length_b    14.8845 
_cell_length_c    10.2498 
_cell_angle_alpha  90.000 
_cell_angle_beta  115.758 
_cell_angle_gamma  90.000 
 
_shelx_F_squared_multiplier     1.000 
 
loop_ 
 _refln_index_h 
 _refln_index_k 
 _refln_index_l 
 _refln_F_squared_calc 
 _refln_F_squared_meas 
 _refln_F_squared_sigma 
 _refln_observed_status 
   1   0   0    30638.02    27814.18    689.23 o 
   2   0   0    36549.06    32510.23    627.43 o 
   3   0   0      103.27      124.93      4.74 o 
   4   0   0     3253.65     2820.21     32.85 o 
   5   0   0    21398.88    20859.14    231.78 o 
   6   0   0    25810.08    25454.86    281.98 o 
   7   0   0    10620.91    10453.51    117.86 o 
   8   0   0     4443.56     4270.85     57.70 o 
   9   0   0     1427.58     1326.80     22.14 o 
  10   0   0      541.69      507.33     12.33 o 
  11   0   0      711.04      755.69     16.35 o 
  12   0   0      356.19      338.77     11.32 o 
  13   0   0      213.43      240.50     10.36 o 
   1   1   0      242.24      231.12      7.19 o 
   2   1   0       19.09       31.07      2.26 o 
   3   1   0       11.33        8.73      1.75 o 
   4   1   0      166.24      129.99      3.89 o 
   5   1   0       31.75        6.78      1.75 o 
   6   1   0        2.11        8.12      2.20 o 
   7   1   0       74.51       70.60      3.01 o 
   8   1   0       76.97       69.68      3.47 o 
   9   1   0       37.09       36.92      3.25 o 
  10   1   0       76.83       66.61      3.80 o 
  11   1   0      205.15      211.26      6.26 o 
  12   1   0       28.56       32.12      3.98 o 
  13   1   0        1.13       -1.16      3.41 o 
   0   2   0    18363.44    18490.26    271.39 o 
   1   2   0    38418.12    36074.17    300.95 o 
   2   2   0    10797.10    11324.94    102.45 o 
   3   2   0     9577.65     9018.78     74.94 o 
   4   2   0    13653.86    14723.30    121.89 o 
   5   2   0    11644.65    11402.02     90.01 o 
   6   2   0    10847.53    10674.52     84.72 o 
   7   2   0     4750.45     4781.19     39.55 o 
   8   2   0     2137.04     2080.41     21.83 o 
   9   2   0     1321.92     1302.42     15.52 o 
  10   2   0     2116.73     2092.86     23.01 o 
  11   2   0     1106.13     1035.51     14.22 o 
  12   2   0      664.54      716.41     11.76 o 
  13   2   0      146.55      150.94      6.06 o 
   1   3   0      586.22      545.05      7.42 o 
   2   3   0     1234.46     1357.57     11.49 o 
   3   3   0     2481.42     2561.64     22.23 o 
   4   3   0     1662.60     1527.47     13.41 o 
   5   3   0      638.39      756.17      7.80 o 
   6   3   0        2.42        2.20      2.31 o 
   7   3   0        1.63        5.47      2.39 o 
   8   3   0     1326.83     1286.78     14.92 o 
   9   3   0      839.61      798.35     11.16 o 
  10   3   0     1268.30     1241.64     15.58 o 
  11   3   0      253.83      241.60      6.75 o 
  12   3   0       48.02       38.46      4.13 o 
  13   3   0       83.63      100.85      6.54 o 
   0   4   0     2584.77     2706.09     31.04 o 
   1   4   0    12148.42    11675.24    115.49 o 
   2   4   0     9790.75     9958.80     78.39 o 
   3   4   0     9482.96    10464.57     82.45 o 
   4   4   0    19015.21    17973.25    141.10 o 
   5   4   0    10130.88    10213.79     80.96 o 
   6   4   0     2261.25     2277.55     19.97 o 
   7   4   0      679.45      688.53      8.55 o 
   8   4   0      174.96      202.27      4.87 o 
   9   4   0     1372.84     1374.47     16.31 o 
  10   4   0     2088.55     1983.33     22.18 o 
  11   4   0     1229.04     1260.35     16.38 o 
  12   4   0      185.46      164.82      6.71 o 
  13   4   0       38.60       46.23      6.78 o 
   1   5   0     2057.14     2024.23     17.80 o 
   2   5   0      732.14      731.51      6.98 o 
   3   5   0     4269.77     4357.79     35.22 o 
   4   5   0      761.09      893.74      8.84 o 
   5   5   0       86.56      100.86      4.64 o 
   6   5   0        8.54       18.53      2.49 o 
   7   5   0      623.22      599.70      7.86 o 
   8   5   0     2747.11     2687.01     25.53 o 
   9   5   0     2482.19     2503.72     26.28 o 
  10   5   0     1598.45     1602.70     18.90 o 
  11   5   0       71.98       58.53      4.71 o 
  12   5   0       85.62       90.76      5.68 o 
  13   5   0      112.18      107.76     14.87 o 
   0   6   0     8179.09     8579.24     93.72 o 
   1   6   0     4909.69     5147.02     41.16 o 
   2   6   0     1395.95     1374.47     12.16 o 
   3   6   0     1988.14     1956.79     16.86 o 
   4   6   0     1733.22     1816.37     16.01 o 
   5   6   0     3064.17     3061.21     25.93 o 
   6   6   0     2221.87     2226.58     19.81 o 
   7   6   0      197.19      211.10      5.06 o 
   8   6   0      202.85      197.96      5.04 o 
   9   6   0       87.27       87.81      4.51 o 
  10   6   0      214.86      237.83      7.35 o 
  11   6   0      219.04      204.89      7.50 o 
  12   6   0       81.55       90.85      5.86 o 
   1   7   0      433.71      394.59      5.09 o 
   2   7   0      355.64      349.28      5.31 o 
   3   7   0       16.19       25.17      2.13 o 
   4   7   0     4852.90     4841.76     39.50 o 
   5   7   0      461.90      486.98      6.15 o 
   6   7   0     1501.80     1478.69     14.21 o 
   7   7   0      266.38      261.70      5.33 o 
   8   7   0      282.05      304.89      6.50 o 
   9   7   0     1560.05     1488.09     20.30 o 
  10   7   0      506.19      528.72     10.72 o 
  11   7   0      535.20      528.12     11.75 o 
  12   7   0      290.80      276.84      9.71 o 
   0   8   0     1914.60     2056.01     22.81 o 
   1   8   0       80.62       80.67      3.56 o 
   2   8   0      639.88      712.00      7.63 o 
   3   8   0       66.59       67.95      2.25 o 
   4   8   0        2.87        8.98      2.25 o 
   5   8   0        3.91       19.07      1.97 o 
   6   8   0       22.95       29.18      3.01 o 
   7   8   0       13.52       30.56      3.29 o 
   8   8   0      184.76      178.46      5.76 o 
   9   8   0        4.36       -2.56      3.19 o 
  10   8   0        1.16       -3.41      3.41 o 
  11   8   0       65.81       69.78      5.25 o 
  12   8   0       27.33       23.17      6.75 o 
   1   9   0     5743.98     5602.65     49.79 o 
   2   9   0     2372.79     2268.87     18.79 o 
   3   9   0      225.42      224.32      4.42 o 
   4   9   0     4020.82     4006.29     35.29 o 
   5   9   0     8280.85     7997.40     68.01 o 
   6   9   0      884.54      943.09     11.74 o 
   7   9   0      398.89      413.67      8.59 o 
   8   9   0      138.95      115.51      6.55 o 
   9   9   0      389.97      394.84      9.01 o 
  10   9   0      716.80      696.71     12.81 o 
  11   9   0      652.83      677.14     13.11 o 
  12   9   0      432.95      444.21     17.62 o 
   0  10   0     2693.24     2698.45     29.65 o 
   1  10   0     2231.67     2312.86     19.22 o 
   2  10   0     1234.11     1155.72     12.06 o 
   3  10   0       98.28      107.76      3.96 o 
   4  10   0      921.92      893.61     10.21 o 
   5  10   0      579.24      607.60      8.73 o 
   6  10   0     2160.40     2222.02     23.02 o 
   7  10   0      938.67      882.80     12.53 o 
   8  10   0      190.50      196.55      5.90 o 
   9  10   0        6.82        6.14      3.48 o 
  10  10   0        3.90        1.31      3.93 o 
  11  10   0       77.65       94.42      8.16 o 
   1  11   0      249.11      267.05      4.99 o 
   2  11   0        2.20        9.11      2.46 o 
   3  11   0      186.28      192.11      5.62 o 
   4  11   0      875.95      889.88     11.21 o 
   5  11   0      598.26      608.06      8.94 o 
   6  11   0      137.85      140.71      4.87 o 
   7  11   0       36.36       30.59      3.50 o 
   8  11   0      336.10      382.00     11.33 o 
   9  11   0      484.60      451.33      9.75 o 
  10  11   0      471.99      517.81     13.18 o 
  11  11   0      213.99      207.32      9.33 o 
   0  12   0     1798.35     1753.91     30.03 o 
   1  12   0     3709.19     3598.15     39.71 o 
   2  12   0     1659.70     1607.80     18.47 o 
   3  12   0     4978.42     4817.14     48.39 o 
   4  12   0     4461.99     4439.28     45.10 o 
   5  12   0     4039.46     4050.43     41.80 o 
   6  12   0     1879.73     1897.71     24.67 o 
   7  12   0      158.11      157.26      5.82 o 
   8  12   0       95.48       99.70      5.06 o 
   9  12   0      282.93      287.44      8.16 o 
  10  12   0      580.19      617.17     15.18 o 
  11  12   0      660.47      666.81     23.81 o 
   1  13   0      100.26      105.95      4.51 o 
   2  13   0       11.72       21.11      7.36 o 
   3  13   0      603.70      579.12     10.00 o 
   4  13   0       91.34      107.46      4.46 o 
   5  13   0       18.16       25.41      3.89 o 
   6  13   0       93.69      104.16      4.70 o 
   7  13   0       11.77       18.62      4.00 o 
   8  13   0      123.75      120.14      5.71 o 
   9  13   0      496.84      563.35     11.37 o 
  10  13   0      100.50      103.50      6.94 o 
  11  13   0        8.42       10.01      8.69 o 
   0  14   0     4708.88     4316.25     67.12 o 
   1  14   0     2956.89     2809.28     32.38 o 
   2  14   0     4524.83     4392.56     48.45 o 
   3  14   0     5187.27     5011.76     54.79 o 
   4  14   0     4034.71     3989.61     44.80 o 
   5  14   0     3604.44     3491.69     39.07 o 
   6  14   0     1145.42     1128.74     16.48 o 
   7  14   0      539.29      565.57     10.87 o 
   8  14   0      426.52      432.69      9.76 o 
   9  14   0      816.07      882.43     16.70 o 
  10  14   0      802.59      815.62     30.08 o 
   2  15   0       14.67       14.70      3.43 o 
   3  15   0       62.94       55.86      3.95 o 
   4  15   0       60.91       52.79      3.96 o 
   5  15   0       41.42       49.38      4.02 o 
   6  15   0       10.05        9.10      3.52 o 
   7  15   0       22.22       16.87      3.90 o 
   8  15   0        3.53       -1.31      3.89 o 
   9  15   0        4.89        5.74      5.03 o 
  10  15   0       31.79       39.57     16.42 o 
   0  16   0     4141.47     3792.08     60.45 o 
   1  16   0     4831.49     4434.71     49.23 o 
   2  16   0     1725.68     1653.95     21.32 o 
   3  16   0      917.63      857.66     13.17 o 
   4  16   0     1387.20     1376.29     18.70 o 
   5  16   0     1920.16     1910.05     26.41 o 
   6  16   0     1566.46     1583.71     30.22 o 
   7  16   0     1576.10     1567.74     30.89 o 
   8  16   0      605.04      622.38     15.17 o 
   9  16   0      473.66      475.79     17.78 o 
   2  17   0       33.97       36.07      3.59 o 
   3  17   0        2.20       -2.55      2.55 o 
   4  17   0       55.18       59.00      5.96 o 
   5  17   0      271.07      280.27      9.04 o 
   6  17   0      118.90      120.23      8.41 o 
   7  17   0      107.18      119.36      8.27 o 
   8  17   0        2.56       -0.98      5.47 o 
   9  17   0        1.95        1.68      9.37 o 
   0  18   0     4427.16     4243.64     66.98 o 
   1  18   0     2787.26     2618.72     35.02 o 
   2  18   0      795.05      733.03     13.68 o 
   3  18   0      388.18      374.47      9.50 o 
   4  18   0      463.12      431.26     10.42 o 
   5  18   0     1557.08     1580.48     26.99 o 
   6  18   0     1324.11     1328.36     24.16 o 
   7  18   0      915.36      951.09     24.29 o 
   8  18   0      308.11      329.66     20.33 o 
   1  19   0        5.48       26.75      5.47 o 
   2  19   0       51.37       48.97      6.09 o 
   3  19   0       72.07       55.67      6.36 o 
   4  19   0      116.86       90.77      7.28 o 
   5  19   0      277.97      278.30     13.26 o 
   6  19   0       96.43      113.73     14.17 o 
   0  20   0      964.92      832.70     54.99 o 
   1  20   0      591.23      575.53     15.65 o 
   2  20   0      347.13      336.85     11.97 o 
   3  20   0      311.82      339.69     12.29 o 
   4  20   0      321.73      298.27     11.80 o 
   5  20   0      434.80      437.20     16.42 o 
   1  21   0       29.61       13.15      5.50 o 
   2  21   0      105.01      105.54      8.14 o 
   3  21   0      135.52      142.56      8.92 o 
   4  21   0       81.49       98.00     14.99 o 
   5  21   0        1.15      -10.28     10.28 o 
   0  22   0       45.59       57.52      9.91 o 
   1  22   0       56.72       48.82      8.02 o 
   2  22   0       32.08       22.53     19.63 o 
   3  22   0       14.83        1.77      8.37 o 
 -13   1   1     1642.89     1678.09     22.69 o 
 -12   1   1     1705.27     1673.72     20.22 o 
 -11   1   1     1274.29     1228.74     15.68 o 
 -10   1   1      511.57      483.18      8.41 o 
  -9   1   1     2965.26     2910.80     29.34 o 
  -8   1   1     6249.75     6130.63     56.69 o 
  -7   1   1    15138.30    14778.27    123.14 o 
  -6   1   1    10410.24    10229.00     81.08 o 
  -5   1   1     5052.42     5228.24     42.08 o 
  -4   1   1     3207.04     3459.20     28.07 o 
  -3   1   1     5512.34     5729.03     54.74 o 
  -2   1   1    12778.36    13421.31    121.12 o 
  -1   1   1    12187.46    10902.96    313.73 o 
   0   1   1    12180.16    11102.33    549.11 o 
   1   1   1     6227.61     6673.88     72.52 o 
   2   1   1     3873.08     4197.85     39.62 o 
   3   1   1     4354.42     4651.79     39.33 o 
   4   1   1       23.55       43.18      2.39 o 
   5   1   1       22.01       17.78      1.91 o 
   6   1   1        0.18        1.98      1.64 o 
   7   1   1      222.85      247.57      4.79 o 
   8   1   1     1222.88     1176.70     14.10 o 
   9   1   1       45.56       38.03      3.31 o 
  10   1   1      133.74      134.38      5.08 o 
  11   1   1      622.86      605.42     10.46 o 
  12   1   1      244.55      234.94      7.02 o 
  13   1   1       34.76       35.98     18.06 o 
 -13   2   1      108.13      121.71      6.23 o 
 -12   2   1        6.29       13.35      3.86 o 
 -11   2   1      102.17      100.05      4.52 o 
 -10   2   1      104.03      100.57      4.33 o 
  -9   2   1       11.13       11.58      4.07 o 
  -8   2   1      123.83      136.91      4.45 o 
  -7   2   1     2606.02     2543.87     23.45 o 
  -6   2   1      438.92      402.89      5.19 o 
  -5   2   1       71.88       58.85      2.15 o 
  -4   2   1     1235.14     1290.45     11.35 o 
  -3   2   1      766.91      747.82      6.69 o 
  -2   2   1     2798.86     3032.89     34.23 o 
  -1   2   1     6303.11     6571.94     88.90 o 
   0   2   1      873.99      994.19     11.22 o 
   1   2   1    13187.93    13544.72    152.13 o 
   2   2   1     7980.20     8053.40     83.20 o 
   3   2   1     1003.07     1218.57     10.77 o 
   4   2   1     1739.92     1853.49     16.02 o 
   5   2   1     1133.57     1112.03     10.62 o 
   6   2   1     1847.97     1802.40     16.31 o 
   7   2   1     3548.80     3505.75     29.92 o 
   8   2   1     1232.84     1247.42     14.77 o 
   9   2   1      212.62      196.51      5.61 o 
  10   2   1      187.34      163.57      5.39 o 
  11   2   1       83.35       80.55      4.64 o 
  12   2   1      325.28      322.79      8.04 o 
  13   2   1      222.52      251.35     16.56 o 
 -13   3   1      399.04      400.68      9.83 o 
 -12   3   1      685.20      676.10     12.28 o 
 -11   3   1      520.89      506.36      9.86 o 
 -10   3   1     1377.16     1325.13     16.04 o 
  -9   3   1     2780.25     2677.96     27.37 o 
  -8   3   1     6671.41     6559.04     60.43 o 
  -7   3   1     6122.36     6083.77     52.38 o 
  -6   3   1     3142.50     3146.73     26.45 o 
  -5   3   1      816.20      847.20      8.36 o 
  -4   3   1     1652.08     1596.72     13.07 o 
  -3   3   1    17623.01    18501.56    138.62 o 
  -2   3   1    40853.77    38385.75    434.08 o 
  -1   3   1    32938.54    31027.88    294.58 o 
   0   3   1     5057.04     5292.81     47.29 o 
   1   3   1      467.95      747.10      7.62 o 
   2   3   1     2810.69     2937.96     28.42 o 
   3   3   1     2326.81     2154.33     18.08 o 
   4   3   1    10936.18    11141.16     87.85 o 
   5   3   1      837.10      871.20      8.85 o 
   6   3   1       12.87       15.11      1.91 o 
   7   3   1       45.87       56.87      2.89 o 
   8   3   1       10.21        9.66      2.39 o 
   9   3   1        6.99        8.43      2.81 o 
  10   3   1        2.72       -2.87      2.87 o 
  11   3   1      104.09      104.92      5.51 o 
  12   3   1       68.53       76.79      5.13 o 
  13   3   1        9.87       10.69      9.96 o 
 -13   4   1       41.61       37.33      4.79 o 
 -12   4   1       15.41        6.52      3.88 o 
 -11   4   1      155.47      153.84      5.95 o 
 -10   4   1       87.89       92.14      4.60 o 
  -9   4   1      345.59      344.35      6.91 o 
  -8   4   1      428.83      420.01      6.60 o 
  -7   4   1      232.80      246.06      4.64 o 
  -6   4   1     3803.60     3799.41     31.56 o 
  -5   4   1    11365.39    11464.48     90.47 o 
  -4   4   1    10331.70    10161.41     76.24 o 
  -3   4   1    14605.92    14902.71    133.80 o 
  -2   4   1      516.96      639.45      8.48 o 
  -1   4   1     3874.13     3894.87     49.70 o 
   0   4   1     1800.51     1757.22     17.58 o 
   1   4   1    40251.44    38277.90    378.51 o 
   2   4   1    17812.29    18170.80    136.08 o 
   3   4   1    21050.19    20981.15    226.31 o 
   4   4   1      998.89      988.80      9.58 o 
   5   4   1      984.82      981.49      9.76 o 
   6   4   1      777.61      823.30      8.86 o 
   7   4   1     2061.32     2054.82     20.00 o 
   8   4   1     3975.17     3954.31     36.04 o 
   9   4   1     2745.82     2696.61     28.09 o 
  10   4   1      959.50      940.74     13.13 o 
  11   4   1      598.18      586.27     10.36 o 
  12   4   1       92.16       91.04      5.63 o 
  13   4   1      192.09      177.08     18.65 o 
 -13   5   1      625.58      612.29     12.78 o 
 -12   5   1      471.21      491.51     11.07 o 
 -11   5   1      674.21      660.15     11.65 o 
 -10   5   1      585.74      588.74     10.41 o 
  -9   5   1      378.57      377.00      7.91 o 
  -8   5   1     1607.13     1562.69     16.10 o 
  -7   5   1      927.87      922.01     10.38 o 
  -6   5   1      488.10      537.28      6.37 o 
  -5   5   1     2177.48     2285.37     18.66 o 
  -4   5   1     3465.69     3372.79     26.40 o 
  -3   5   1     6016.34     5991.03     47.63 o 
  -2   5   1     5855.87     6037.20     62.69 o 
  -1   5   1      400.48      283.04      3.76 o 
   0   5   1     3093.09     3416.91     39.07 o 
   1   5   1      173.21      185.81      2.81 o 
   2   5   1       91.62       61.86      3.99 o 
   3   5   1     5228.88     5415.65     43.59 o 
   4   5   1     2389.35     2430.04     20.78 o 
   5   5   1        3.20        6.83      1.55 o 
   6   5   1       91.06      101.13      3.12 o 
   7   5   1      292.35      294.17      5.59 o 
   8   5   1       99.19       96.35      5.06 o 
   9   5   1      127.03      127.06      4.88 o 
  10   5   1       11.33       17.03      3.32 o 
  11   5   1        9.18        5.79      3.41 o 
  12   5   1        0.92       -0.66      3.71 o 
 -13   6   1        0.53       -0.72      4.07 o 
 -12   6   1       10.67        9.60      4.01 o 
 -11   6   1      103.04      111.78      5.84 o 
 -10   6   1      394.25      395.66      8.56 o 
  -9   6   1     1114.66     1099.97     14.97 o 
  -8   6   1      522.20      512.32      8.08 o 
  -7   6   1      300.14      276.57      5.06 o 
  -6   6   1      110.01      122.15      3.14 o 
  -5   6   1     3782.71     3862.32     30.39 o 
  -4   6   1     9788.49    10059.04     75.74 o 
  -3   6   1    19817.15    19141.08    162.23 o 
  -2   6   1     9980.32     9938.75     93.95 o 
  -1   6   1     1772.43     1776.09     15.04 o 
   0   6   1     3870.81     4230.48     32.49 o 
   1   6   1    17003.38    17322.21    158.11 o 
   2   6   1    25556.33    24264.09    182.00 o 
   3   6   1    22964.12    22598.93    213.31 o 
   4   6   1     7253.65     7136.90     57.31 o 
   5   6   1     2892.96     3045.51     26.01 o 
   6   6   1     4313.97     4205.15     35.37 o 
   7   6   1     7100.15     7054.31     61.06 o 
   8   6   1     4957.68     4863.53     56.59 o 
   9   6   1     3199.73     3233.87     32.93 o 
  10   6   1      877.71      863.09     13.15 o 
  11   6   1      679.00      705.48     13.14 o 
  12   6   1      785.05      790.88     16.30 o 
 -13   7   1       26.01       15.39      6.96 o 
 -12   7   1      314.55      294.14      8.92 o 
 -11   7   1      244.89      245.63      7.93 o 
 -10   7   1       33.91       43.49      5.40 o 
  -9   7   1       83.49       79.74      4.32 o 
  -8   7   1      181.95      170.59      5.01 o 
  -7   7   1        0.77        2.57      3.67 o 
  -6   7   1     1095.47     1013.70     10.75 o 
  -5   7   1     1168.72     1194.39     10.93 o 
  -4   7   1      892.83      966.03      9.00 o 
  -3   7   1      881.02      972.66     13.31 o 
  -2   7   1      760.84      772.30      7.24 o 
  -1   7   1      136.16       76.60      2.09 o 
   0   7   1      159.38      154.37      3.99 o 
   1   7   1      118.79      111.96      2.94 o 
   2   7   1     2200.79     2374.89     20.22 o 
   3   7   1     1219.36     1161.34     11.83 o 
   4   7   1      111.78      109.84      3.23 o 
   5   7   1       70.29       80.32      2.80 o 
   6   7   1      338.41      311.39      5.36 o 
   7   7   1        1.80        5.63      2.94 o 
   8   7   1      182.67      182.47      5.24 o 
   9   7   1      125.83      113.11      4.88 o 
  10   7   1        2.61       -3.47      3.47 o 
  11   7   1       14.56       16.10      4.66 o 
  12   7   1       20.34       15.69      7.26 o 
 -13   8   1       11.84       14.15     10.96 o 
 -12   8   1       22.64       22.50      4.54 o 
 -11   8   1       14.46       20.35      4.13 o 
 -10   8   1      384.77      354.57      8.69 o 
  -9   8   1     1794.68     1786.79     23.18 o 
  -8   8   1     2584.94     2548.91     27.95 o 
  -7   8   1     1399.02     1467.05     16.34 o 
  -6   8   1       84.17      100.83      3.90 o 
  -5   8   1     1038.31     1009.58     10.16 o 
  -4   8   1     4216.71     4181.61     32.76 o 
  -3   8   1    10844.53    10680.52     86.53 o 
  -2   8   1    16726.26    16849.98    125.85 o 
  -1   8   1     9829.32    10058.70     79.15 o 
   0   8   1    15329.32    14754.30    115.56 o 
   1   8   1     6985.96     7008.84     55.96 o 
   2   8   1    10239.01    10299.79     81.46 o 
   3   8   1     4253.19     4339.56     34.00 o 
   4   8   1     6380.22     6489.14     52.60 o 
   5   8   1     8132.86     7937.65     67.56 o 
   6   8   1     9955.88     9941.54     84.16 o 
   7   8   1     8031.13     8002.72     73.00 o 
   8   8   1     3032.65     3092.96     31.02 o 
   9   8   1      644.02      643.26     12.74 o 
  10   8   1      385.52      398.85     11.55 o 
  11   8   1      635.80      622.80     19.40 o 
  12   8   1     1192.31     1255.74     49.72 o 
 -12   9   1       45.18       37.62      4.82 o 
 -11   9   1      107.38      106.44      5.85 o 
 -10   9   1        7.09       12.85      3.75 o 
  -9   9   1        4.06        4.59      3.30 o 
  -8   9   1      104.33      117.26      4.69 o 
  -7   9   1      509.53      522.13      8.80 o 
  -6   9   1      423.85      415.40      6.81 o 
  -5   9   1     1288.30     1298.51     14.22 o 
  -4   9   1       45.10       47.66      2.61 o 
  -3   9   1        7.86       21.88      1.89 o 
  -2   9   1       19.80       37.38      1.84 o 
  -1   9   1       23.45       14.12      1.66 o 
   0   9   1       18.56       28.42      2.99 o 
   1   9   1     1144.48     1167.75     11.18 o 
   2   9   1       26.11       27.24      2.13 o 
   3   9   1      111.67      121.22      4.07 o 
   4   9   1        2.69        6.95      1.89 o 
   5   9   1      133.98      151.06      4.19 o 
   6   9   1        3.97        4.73      3.95 o 
   7   9   1       16.66       29.01      3.27 o 
   8   9   1        0.43       -1.40      3.25 o 
   9   9   1        1.77       -3.26      3.26 o 
  10   9   1        5.68       -0.77      4.30 o 
  11   9   1       42.93       49.39      6.05 o 
 -12  10   1        0.21       -3.85      3.85 o 
 -11  10   1        2.76       -0.49      3.72 o 
 -10  10   1      285.38      298.66      8.41 o 
  -9  10   1      939.78      901.09     14.39 o 
  -8  10   1     1950.12     2023.69     23.43 o 
  -7  10   1      707.01      664.75     10.21 o 
  -6  10   1      562.25      566.50      8.33 o 
  -5  10   1      796.76      802.53     10.14 o 
  -4  10   1     3999.92     3966.19     35.00 o 
  -3  10   1     8280.30     8120.57     68.61 o 
  -2  10   1     7072.99     6901.01     62.14 o 
  -1  10   1     6574.82     6370.68     48.91 o 
   0  10   1     4477.83     4560.38     37.37 o 
   1  10   1     5117.13     5014.57     45.62 o 
   2  10   1     7028.09     7020.14     56.59 o 
   3  10   1     4597.64     4651.76     40.76 o 
   4  10   1     3618.32     3516.85     36.22 o 
   5  10   1     4413.48     4465.72     42.16 o 
   6  10   1     4171.81     4118.00     39.45 o 
   7  10   1     3441.71     3520.91     40.34 o 
   8  10   1     1791.83     1860.47     26.33 o 
   9  10   1      430.37      428.41     10.46 o 
  10  10   1      455.25      453.27     12.66 o 
  11  10   1      718.78      736.52     22.82 o 
 -12  11   1      579.95      580.33     26.82 o 
 -11  11   1      393.76      398.00      9.98 o 
 -10  11   1      338.94      308.70      8.59 o 
  -9  11   1      268.88      300.04      8.09 o 
  -8  11   1      294.00      292.32      6.90 o 
  -7  11   1      670.42      696.84     10.78 o 
  -6  11   1     2107.20     2074.53     23.34 o 
  -5  11   1     1662.30     1651.37     19.38 o 
  -4  11   1     2237.86     2288.03     33.65 o 
  -3  11   1     3020.84     2983.49     27.01 o 
  -2  11   1      426.11      447.31      6.37 o 
  -1  11   1     1626.56     1591.41     15.37 o 
   0  11   1      532.97      552.61      6.88 o 
   1  11   1      201.81      207.97      4.20 o 
   2  11   1     2446.53     2449.56     24.32 o 
   3  11   1      337.65      333.65      6.15 o 
   4  11   1      629.89      608.65      8.76 o 
   5  11   1       17.52       13.32      4.03 o 
   6  11   1       30.73       33.52      5.11 o 
   7  11   1        1.00       -1.87      2.96 o 
   8  11   1        7.60       10.28      3.40 o 
   9  11   1        0.76       -4.07      4.07 o 
  10  11   1       30.11       32.54      5.59 o 
  11  11   1       59.86       75.13     12.29 o 
 -11  12   1        6.94        8.04      4.83 o 
 -10  12   1      230.91      242.81      7.75 o 
  -9  12   1      441.18      480.56      9.33 o 
  -8  12   1      221.51      197.16      5.95 o 
  -7  12   1       39.30       51.60      4.42 o 
  -6  12   1        7.50        9.16      2.87 o 
  -5  12   1      248.36      274.15      6.36 o 
  -4  12   1     4260.57     4307.70     40.77 o 
  -3  12   1     2973.11     2850.81     36.74 o 
  -2  12   1     3146.78     2968.77     28.65 o 
  -1  12   1      151.96      173.78      4.09 o 
   0  12   1      280.46      288.57      9.49 o 
   1  12   1     2297.56     2283.24     22.97 o 
   2  12   1     6132.07     5947.70     54.83 o 
   3  12   1     4509.20     4316.76     40.94 o 
   4  12   1     2933.75     2920.35     32.52 o 
   5  12   1      590.90      622.21     10.07 o 
   6  12   1      874.18      897.38     14.45 o 
   7  12   1     1275.50     1282.40     18.14 o 
   8  12   1      995.93      965.06     15.28 o 
   9  12   1      786.14      838.40     15.84 o 
  10  12   1      515.50      520.27     13.97 o 
 -11  13   1      564.90      576.53     19.70 o 
 -10  13   1     1025.67     1098.19     31.68 o 
  -9  13   1     1245.24     1209.30     26.77 o 
  -8  13   1     1641.51     1673.60     22.61 o 
  -7  13   1      556.24      548.55      9.87 o 
  -6  13   1      514.95      539.69     10.67 o 
  -5  13   1      548.93      571.05      9.06 o 
  -4  13   1     3012.52     2985.39     35.69 o 
  -3  13   1     4967.37     4779.12     59.34 o 
  -2  13   1     4246.11     4066.21     41.41 o 
  -1  13   1      598.62      591.78      8.79 o 
   0  13   1       16.46       24.20      5.35 o 
   1  13   1       60.50       60.64      3.76 o 
   2  13   1      233.18      213.98      5.66 o 
   3  13   1     2139.63     2065.46     23.36 o 
   4  13   1     1360.97     1342.17     16.83 o 
   5  13   1      375.79      369.59      7.72 o 
   6  13   1       67.87       63.73      4.31 o 
   7  13   1      319.31      346.41      8.60 o 
   8  13   1      135.12      130.29      8.22 o 
   9  13   1        0.12        0.28      4.21 o 
  10  13   1        2.91       -4.82      4.82 o 
 -10  14   1        0.40       -7.55      7.55 o 
  -9  14   1       90.55      100.11      6.99 o 
  -8  14   1      356.36      371.12     10.31 o 
  -7  14   1       83.87       76.68      5.41 o 
  -6  14   1      430.16      443.56     10.53 o 
  -5  14   1      188.54      181.72      6.50 o 
  -4  14   1      363.35      356.73      9.19 o 
  -3  14   1      216.87      239.42     12.54 o 
  -2  14   1       76.14       78.54     11.01 o 
  -1  14   1       19.60       34.74      5.72 o 
   0  14   1      736.44      740.09     11.29 o 
   1  14   1     1062.12     1013.06     14.14 o 
   2  14   1      977.67      928.92     13.51 o 
   3  14   1      446.94      423.08      8.52 o 
   4  14   1       24.79       29.91      3.63 o 
   5  14   1        0.93        3.30      2.92 o 
   6  14   1      294.71      299.09      7.97 o 
   7  14   1      105.63       99.62      5.38 o 
   8  14   1      396.30      435.24     11.08 o 
   9  14   1       79.17       77.01      5.96 o 
  10  14   1       49.63       36.98     17.74 o 
 -10  15   1      458.76      494.45     21.95 o 
  -9  15   1      971.85     1019.89     25.49 o 
  -8  15   1     1511.45     1488.15     23.74 o 
  -7  15   1     1721.67     1755.51     29.09 o 
  -6  15   1      983.45     1043.45     20.12 o 
  -5  15   1      730.65      729.48     13.86 o 
  -4  15   1     1093.96     1049.40     17.38 o 
  -3  15   1     2170.91     2010.08     28.03 o 
  -2  15   1     3667.89     3400.63     43.30 o 
  -1  15   1     1557.73     1574.11     22.97 o 
   0  15   1      275.08      276.34      8.10 o 
   1  15   1      179.44      152.26      6.48 o 
   2  15   1      400.40      410.44      8.06 o 
   3  15   1     1681.12     1526.62     19.94 o 
   4  15   1      744.83      769.48     12.50 o 
   5  15   1       56.45       59.45      4.47 o 
   6  15   1      192.89      200.78      6.98 o 
   7  15   1       25.95       37.46      8.64 o 
   8  15   1        1.47        1.97      4.29 o 
   9  15   1       74.70       73.11      5.85 o 
  -9  16   1       43.56       49.07      6.16 o 
  -8  16   1        9.54        9.48      5.05 o 
  -7  16   1      138.47      168.10      8.49 o 
  -6  16   1      161.13      155.05      8.28 o 
  -5  16   1       29.76       15.64      4.55 o 
  -4  16   1       61.94       52.91      6.81 o 
  -3  16   1       97.11       90.03      5.28 o 
  -2  16   1      244.99      214.81      7.75 o 
  -1  16   1       14.53       38.57      4.94 o 
   0  16   1        4.22       14.63      6.42 o 
   1  16   1      150.27      159.65      8.38 o 
   2  16   1       19.08       18.02      3.92 o 
   3  16   1       19.72       13.89      3.92 o 
   4  16   1      251.59      236.29      6.58 o 
   5  16   1      125.89      152.90      7.17 o 
   6  16   1        3.08        4.13      4.25 o 
   7  16   1        7.52       14.14      4.58 o 
   8  16   1        1.98       -0.24      4.41 o 
   9  16   1        2.94       -4.28      4.28 o 
  -9  17   1      385.72      425.06     27.43 o 
  -8  17   1     1052.55     1154.84     22.63 o 
  -7  17   1     1689.68     1754.72     30.00 o 
  -6  17   1     1171.42     1118.66     24.72 o 
  -5  17   1      552.77      562.16     12.47 o 
  -4  17   1      371.48      353.90      9.68 o 
  -3  17   1      472.13      471.19     11.02 o 
  -2  17   1     1094.27     1029.03     17.50 o 
  -1  17   1     1205.14     1101.37     18.33 o 
   0  17   1     1213.68     1131.09     18.56 o 
   1  17   1      915.60      939.20     16.41 o 
   2  17   1      646.92      607.41     12.52 o 
   3  17   1      166.46      184.30      8.54 o 
   4  17   1        2.84        2.36      5.17 o 
   5  17   1       11.58       12.96      4.25 o 
   6  17   1        0.75       -3.81      5.20 o 
   7  17   1      127.40      129.04      8.91 o 
   8  17   1      172.78      188.46     19.24 o 
  -8  18   1      196.58      229.10     14.93 o 
  -7  18   1       59.89       84.56      7.99 o 
  -6  18   1      178.14      188.85      9.38 o 
  -5  18   1        6.52        6.31      4.74 o 
  -4  18   1       12.35       10.83      4.71 o 
  -3  18   1      150.29      141.70      6.64 o 
  -2  18   1      326.81      335.38      9.50 o 
  -1  18   1      426.63      406.25     10.36 o 
   0  18   1      572.49      554.16     17.20 o 
   1  18   1      245.71      232.90      8.01 o 
   2  18   1      178.51      178.37      7.09 o 
   3  18   1      241.63      219.83      7.96 o 
   4  18   1      174.03      178.44      8.05 o 
   5  18   1      174.05      140.69      7.52 o 
   6  18   1      359.94      367.76     12.34 o 
   7  18   1       83.35       72.39     10.50 o 
  -7  19   1      601.43      612.04     15.43 o 
  -6  19   1      365.88      408.45     12.58 o 
  -5  19   1      133.81      118.10      7.25 o 
  -4  19   1      102.24      115.76      6.44 o 
  -3  19   1      240.13      221.25      8.30 o 
  -2  19   1      700.46      718.60     14.46 o 
  -1  19   1      487.34      478.84     11.46 o 
   0  19   1      254.59      263.78      8.60 o 
   1  19   1       82.75       79.68      5.50 o 
   2  19   1       22.87       22.62      4.26 o 
   3  19   1      125.49      118.41      6.36 o 
   4  19   1       27.25       37.33      6.74 o 
   5  19   1       14.97       10.00      7.71 o 
   6  19   1       25.79       25.76      8.80 o 
  -6  20   1      188.67      198.24     13.19 o 
  -5  20   1      172.10      163.88      8.42 o 
  -4  20   1      346.78      332.93      9.90 o 
  -3  20   1      102.25      110.21      6.40 o 
  -2  20   1      273.29      259.90      8.66 o 
  -1  20   1      273.31      290.16      8.91 o 
   0  20   1      463.41      425.52     10.48 o 
   1  20   1      842.11      816.33     18.96 o 
   2  20   1      853.30      756.36     18.23 o 
   3  20   1      654.33      648.46     16.89 o 
   4  20   1      561.74      528.58     17.96 o 
  -5  21   1       13.80        8.42     12.24 o 
  -4  21   1       10.63        6.66      6.68 o 
  -3  21   1      230.57      260.57     11.59 o 
  -2  21   1      176.05      176.40      9.50 o 
  -1  21   1      307.38      302.07     11.84 o 
   0  21   1       18.61       23.29      5.84 o 
   1  21   1        0.14       17.35      5.69 o 
   2  21   1       38.93       53.47      6.80 o 
   3  21   1       53.43       58.85      7.21 o 
   4  21   1      144.74      123.86     17.42 o 
  -3  22   1      419.04      436.09     30.11 o 
  -2  22   1      212.09      191.19     12.02 o 
  -1  22   1      113.94       95.22      9.08 o 
   0  22   1      319.11      335.08     17.86 o 
   1  22   1      683.22      717.34     35.94 o 
   2  22   1     1213.49     1163.76     47.90 o 
 -14   0   2       52.10       45.04     10.02 o 
 -13   0   2       79.17       82.09      8.97 o 
 -12   0   2       16.66        6.79      6.34 o 
 -11   0   2       33.57       25.28      6.17 o 
 -10   0   2      497.96      448.71     11.31 o 
  -9   0   2      355.39      331.58      9.37 o 
  -8   0   2        2.81       -0.26      3.08 o 
  -7   0   2        3.74        6.94      5.37 o 
  -6   0   2      349.75      421.85      8.73 o 
  -5   0   2      638.39      631.58     12.30 o 
  -4   0   2     1498.89     1365.71     25.74 o 
  -3   0   2     5257.05     5419.90     68.13 o 
  -2   0   2     6086.90     7192.03    150.60 o 
  -1   0   2      454.60      628.19     10.10 o 
   0   0   2    12820.57    12804.94    193.23 o 
   1   0   2     6570.63     7029.69     71.56 o 
   2   0   2     1179.15     1234.44     15.43 o 
   3   0   2     9033.40     9138.39    102.04 o 
   4   0   2    17981.78    17258.48    221.06 o 
   5   0   2    11496.92    11763.54    131.74 o 
   6   0   2     3760.92     3686.51     43.95 o 
   7   0   2      164.67      165.22      5.56 o 
   8   0   2     1277.16     1285.58     21.53 o 
   9   0   2     2229.02     2129.50     32.90 o 
  10   0   2     2814.79     2925.06     43.58 o 
  11   0   2     1647.61     1657.09     33.52 o 
  12   0   2      803.43      821.88     21.90 o 
 -14   1   2       41.84       35.31      6.93 o 
 -13   1   2      171.19      151.43      7.37 o 
 -12   1   2      224.00      240.21      8.36 o 
 -11   1   2      124.62      117.56      5.12 o 
 -10   1   2        0.53       -2.84      2.84 o 
  -9   1   2       68.91       70.98      3.55 o 
  -8   1   2      102.68       89.24      3.99 o 
  -7   1   2     2159.03     2253.11     20.86 o 
  -6   1   2     8950.26     8833.00     74.13 o 
  -5   1   2     3478.06     3450.08     33.40 o 
  -4   1   2     1161.47     1259.65     13.67 o 
  -3   1   2     2780.66     3361.05     25.90 o 
  -2   1   2     1439.22     1835.61     15.96 o 
  -1   1   2    13659.30    13864.38    187.80 o 
   0   1   2      680.66      751.77      7.50 o 
   1   1   2    22501.79    22729.55    233.35 o 
   2   1   2        1.11       14.56      1.73 o 
   3   1   2       23.31       11.64      1.30 o 
   4   1   2      570.61      505.13      5.86 o 
   5   1   2       86.17       80.12      2.68 o 
   6   1   2       37.69       40.18      2.25 o 
   7   1   2      522.60      518.41      6.83 o 
   8   1   2      236.06      213.37      5.53 o 
   9   1   2       40.91       44.26      3.54 o 
  10   1   2        1.51        1.54      3.20 o 
  11   1   2      100.15      121.59      7.21 o 
  12   1   2        9.18        5.19      4.39 o 
 -14   2   2      408.26      448.98     16.95 o 
 -13   2   2       68.21       53.11      5.02 o 
 -12   2   2        0.34       -0.21      3.52 o 
 -11   2   2       29.14       30.69      3.86 o 
 -10   2   2      171.35      174.90      7.14 o 
  -9   2   2     1093.56     1062.29     13.10 o 
  -8   2   2       72.14       72.68      3.93 o 
  -7   2   2       65.03       79.94      2.74 o 
  -6   2   2      656.94      598.98      7.60 o 
  -5   2   2       29.66       15.73      1.79 o 
  -4   2   2     1361.38     1392.05     12.34 o 
  -3   2   2     1335.17     1361.96     13.46 o 
  -2   2   2    19432.91    18950.21    216.78 o 
  -1   2   2     7273.82     7732.76     88.95 o 
   0   2   2     2753.11     2704.64     26.33 o 
   1   2   2     1351.57     1474.93     14.52 o 
   2   2   2     7984.16     7906.44     59.40 o 
   3   2   2    14121.79    13645.16    107.18 o 
   4   2   2    14941.45    15577.58    122.29 o 
   5   2   2     4443.58     4309.83     35.61 o 
   6   2   2     1311.66     1349.74     13.02 o 
   7   2   2     1480.83     1436.00     14.12 o 
   8   2   2     1934.75     1872.88     19.11 o 
   9   2   2     3342.86     3350.68     36.32 o 
  10   2   2     1780.68     1726.93     20.34 o 
  11   2   2      727.93      718.79     12.68 o 
  12   2   2      366.72      378.58     10.42 o 
 -14   3   2      161.75      160.38      9.92 o 
 -13   3   2      522.53      511.51     10.79 o 
 -12   3   2      738.56      726.75     12.53 o 
 -11   3   2      835.60      861.53     13.28 o 
 -10   3   2      517.95      500.66      9.33 o 
  -9   3   2       46.93       46.08      3.72 o 
  -8   3   2      887.40      891.66     11.10 o 
  -7   3   2     3449.22     3340.67     29.84 o 
  -6   3   2     8569.79     8786.09     69.86 o 
  -5   3   2    14457.18    14268.88    111.99 o 
  -4   3   2     4775.99     4634.84     35.38 o 
  -3   3   2      358.58      344.71      5.04 o 
  -2   3   2      127.94      128.07      2.65 o 
  -1   3   2     3030.21     3251.33     34.74 o 
   0   3   2    14423.84    15698.69    139.60 o 
   1   3   2    22768.98    22415.14    187.23 o 
   2   3   2     9843.74     9554.50     71.60 o 
   3   3   2      758.10      929.73      8.41 o 
   4   3   2     1214.27     1209.94     11.32 o 
   5   3   2      315.11      341.74      4.84 o 
   6   3   2     1303.28     1296.21     12.69 o 
   7   3   2     1038.36     1013.33     10.86 o 
   8   3   2      223.18      241.48      5.50 o 
   9   3   2      482.81      484.55      8.66 o 
  10   3   2       79.24       72.03      4.74 o 
  11   3   2      102.77      107.85      5.55 o 
  12   3   2        0.35       -4.81      5.66 o 
 -14   4   2      152.96      121.32     16.33 o 
 -13   4   2       77.74       85.76      5.47 o 
 -12   4   2        1.09        5.25      4.24 o 
 -11   4   2       27.61       31.47      3.97 o 
 -10   4   2       29.49       33.17      5.50 o 
  -9   4   2      236.99      229.15      6.15 o 
  -8   4   2      159.28      150.26      5.01 o 
  -7   4   2      228.48      214.61      5.17 o 
  -6   4   2      373.18      427.16      5.38 o 
  -5   4   2       39.93       22.80      1.54 o 
  -4   4   2      528.31      603.17      5.72 o 
  -3   4   2        0.98       13.02      2.96 o 
  -2   4   2      417.67      555.06      6.54 o 
  -1   4   2     9032.25     9001.54     79.50 o 
   0   4   2      488.52      539.26      7.07 o 
   1   4   2     4119.81     3924.64     35.59 o 
   2   4   2     4029.84     4327.81     33.21 o 
   3   4   2     3103.63     3292.47     25.88 o 
   4   4   2     3950.11     3888.07     32.14 o 
   5   4   2     1206.34     1236.20     11.91 o 
   6   4   2      424.86      402.40      5.78 o 
   7   4   2     1002.20      992.25     10.79 o 
   8   4   2     2526.14     2572.82     24.98 o 
   9   4   2     1962.72     1929.67     21.66 o 
  10   4   2     1113.68     1088.39     15.88 o 
  11   4   2      164.94      165.23      6.75 o 
  12   4   2       29.34       24.68      5.81 o 
 -13   5   2      177.06      165.99      7.22 o 
 -12   5   2      915.32      918.88     14.61 o 
 -11   5   2     1855.93     1751.95     21.98 o 
 -10   5   2     3682.92     3627.84     38.88 o 
  -9   5   2     1986.11     1962.39     22.76 o 
  -8   5   2     2568.05     2508.04     25.26 o 
  -7   5   2     1686.02     1769.68     18.42 o 
  -6   5   2     8830.30     8688.88     65.92 o 
  -5   5   2    10594.57    10434.42     78.47 o 
  -4   5   2    14842.88    15210.61    134.24 o 
  -3   5   2    12915.27    13137.65    116.18 o 
  -2   5   2     9653.43     9813.04    104.95 o 
  -1   5   2    10413.96    10534.66    118.90 o 
   0   5   2    14346.38    14017.91    123.69 o 
   1   5   2     6200.22     6782.11     60.59 o 
   2   5   2     6970.59     7145.73     54.07 o 
   3   5   2     7856.75     7760.38     71.18 o 
   4   5   2     6531.35     6615.00     50.70 o 
   5   5   2     5534.10     5462.61     44.75 o 
   6   5   2     1875.33     1905.14     17.63 o 
   7   5   2      111.09      118.79      4.02 o 
   8   5   2      112.99      112.11      4.12 o 
   9   5   2      414.82      393.28      7.76 o 
  10   5   2      589.36      612.42     12.74 o 
  11   5   2      461.17      446.87     11.21 o 
  12   5   2       37.01       43.32      7.66 o 
 -13   6   2        0.04       -1.34      4.00 o 
 -12   6   2       95.43      114.34      6.12 o 
 -11   6   2       47.74       46.94      4.30 o 
 -10   6   2      560.85      531.30      9.79 o 
  -9   6   2      127.20      119.35      4.97 o 
  -8   6   2      307.38      335.19      6.39 o 
  -7   6   2     1378.76     1361.98     15.01 o 
  -6   6   2      307.26      278.62      4.03 o 
  -5   6   2      800.57      776.51      7.51 o 
  -4   6   2     2450.54     2508.39     22.42 o 
  -3   6   2     1183.26     1198.75     12.41 o 
  -2   6   2     1884.33     1923.95     18.51 o 
  -1   6   2     2972.93     2952.41     29.38 o 
   0   6   2     5457.06     5546.95     50.01 o 
   1   6   2        1.57       18.31      3.04 o 
   2   6   2      722.83      799.30      7.54 o 
   3   6   2        7.05       16.42      1.74 o 
   4   6   2        8.29       20.99      2.80 o 
   5   6   2     1878.78     1833.03     16.83 o 
   6   6   2      709.84      746.74      8.77 o 
   7   6   2      617.03      635.72      8.72 o 
   8   6   2      357.27      342.20      6.81 o 
   9   6   2       86.03       95.87      5.35 o 
  10   6   2       60.92       58.48      4.85 o 
  11   6   2       41.20       42.32      4.94 o 
  12   6   2       68.55       78.38     13.69 o 
 -13   7   2      323.04      318.32      9.30 o 
 -12   7   2     1185.89     1187.17     18.36 o 
 -11   7   2     2420.37     2427.48     30.53 o 
 -10   7   2     2315.15     2235.61     26.09 o 
  -9   7   2     4319.41     4195.21     43.72 o 
  -8   7   2     2144.72     2207.09     22.85 o 
  -7   7   2     7947.91     7834.41     71.20 o 
  -6   7   2    13295.89    13224.66    104.55 o 
  -5   7   2    12105.11    12183.42     91.64 o 
  -4   7   2    12125.70    12230.85    101.88 o 
  -3   7   2     7536.29     8027.51     75.33 o 
  -2   7   2    10109.59    10041.20     89.12 o 
  -1   7   2    25091.54    24483.91    216.38 o 
   0   7   2    24468.27    23469.62    212.06 o 
   1   7   2    10171.98    10280.83    108.45 o 
   2   7   2     4462.81     4514.37     34.95 o 
   3   7   2     2456.92     2561.80     20.86 o 
   4   7   2     2478.87     2421.40     21.20 o 
   5   7   2     6892.64     6906.83     56.19 o 
   6   7   2     2111.07     2232.88     21.56 o 
   7   7   2     1268.89     1242.79     15.52 o 
   8   7   2      265.06      274.49      6.36 o 
   9   7   2      146.79      147.48      6.34 o 
  10   7   2      240.55      240.18      8.17 o 
  11   7   2      123.95      138.15      6.88 o 
  12   7   2        5.66       12.92     10.92 o 
 -13   8   2        8.52        7.40      5.00 o 
 -12   8   2        0.03        4.82      4.04 o 
 -11   8   2       69.88       83.94      5.36 o 
 -10   8   2       51.08       62.03      4.62 o 
  -9   8   2       10.05       -0.47      3.07 o 
  -8   8   2      378.61      354.41      6.68 o 
  -7   8   2      787.66      770.97     10.09 o 
  -6   8   2       27.47       37.56      2.28 o 
  -5   8   2       18.14       22.82      2.94 o 
  -4   8   2     1964.91     1893.64     18.34 o 
  -3   8   2       35.20       35.71      2.60 o 
  -2   8   2      284.96      295.53      5.17 o 
  -1   8   2     3620.29     3726.65     34.64 o 
   0   8   2       46.61       49.34      2.97 o 
   1   8   2      658.16      687.71      8.52 o 
   2   8   2     1243.07     1212.08     11.42 o 
   3   8   2      134.65      151.33      3.70 o 
   4   8   2        2.20        3.61      1.89 o 
   5   8   2       27.79       22.57      2.62 o 
   6   8   2      397.54      421.61      7.15 o 
   7   8   2       35.46       35.72      4.28 o 
   8   8   2       12.60        7.39      2.63 o 
   9   8   2       22.01       30.39      3.92 o 
  10   8   2      132.79      119.29      6.25 o 
  11   8   2       18.10       10.82      4.33 o 
 -13   9   2      422.59      480.12     28.61 o 
 -12   9   2      816.39      860.10     18.74 o 
 -11   9   2     1706.58     1708.67     23.33 o 
 -10   9   2     2514.10     2518.50     30.94 o 
  -9   9   2     1505.51     1463.39     19.75 o 
  -8   9   2     2394.04     2339.33     25.84 o 
  -7   9   2     3872.94     3894.42     39.87 o 
  -6   9   2     4632.55     4786.82     41.94 o 
  -5   9   2    10716.83    10557.67     94.58 o 
  -4   9   2     4996.85     5156.22     47.52 o 
  -3   9   2     5095.75     4904.47     45.16 o 
  -2   9   2    10206.56    10449.15     93.18 o 
  -1   9   2    12973.56    12469.58    110.72 o 
   0   9   2    17795.60    17743.71    167.32 o 
   1   9   2    10514.81    10220.15     91.03 o 
   2   9   2     1353.10     1379.72     12.85 o 
   3   9   2     1085.88     1035.16     11.02 o 
   4   9   2     2848.42     2887.40     30.43 o 
   5   9   2     5935.40     5989.96     55.31 o 
   6   9   2     6066.56     5883.19     56.02 o 
   7   9   2     1594.71     1632.08     19.44 o 
   8   9   2      154.81      150.01      5.80 o 
   9   9   2       14.71       12.17      3.67 o 
  10   9   2      137.21      151.53      6.87 o 
  11   9   2      162.94      171.54     14.89 o 
 -12  10   2       98.91       91.94      6.68 o 
 -11  10   2      335.75      329.51     10.33 o 
 -10  10   2      184.90      198.87      7.39 o 
  -9  10   2        0.60        0.68      3.02 o 
  -8  10   2      277.95      260.59      6.04 o 
  -7  10   2      411.58      369.09      8.93 o 
  -6  10   2        0.00        0.03      2.43 o 
  -5  10   2      922.21      942.88     12.35 o 
  -4  10   2      496.80      471.76      7.77 o 
  -3  10   2        0.27        6.21      2.66 o 
  -2  10   2     2073.37     2007.49     20.24 o 
  -1  10   2     3926.60     3993.80     71.40 o 
   0  10   2     1096.13     1134.11     14.78 o 
   1  10   2      416.91      407.20      7.05 o 
   2  10   2        1.84        5.71      1.89 o 
   3  10   2       31.74       32.60      4.07 o 
   4  10   2      935.14      941.94     12.83 o 
   5  10   2      635.99      654.32     10.20 o 
   6  10   2     1669.19     1716.00     18.88 o 
   7  10   2      390.96      360.93      7.38 o 
   8  10   2      286.82      297.26      7.52 o 
   9  10   2       48.07       33.28      5.22 o 
  10  10   2      116.61      115.76      7.63 o 
  11  10   2       80.30       71.69     14.37 o 
 -12  11   2      245.53      240.46      9.47 o 
 -11  11   2     1267.06     1296.36     22.13 o 
 -10  11   2     2178.07     2138.16     31.10 o 
  -9  11   2     1966.64     2006.53     29.95 o 
  -8  11   2     1085.88     1118.89     16.57 o 
  -7  11   2     1442.85     1400.10     19.09 o 
  -6  11   2     2113.50     2084.63     25.63 o 
  -5  11   2     4169.73     4121.96     42.16 o 
  -4  11   2     4565.24     4513.45     49.52 o 
  -3  11   2     4210.22     4334.14     43.77 o 
  -2  11   2     7634.27     7616.21     69.11 o 
  -1  11   2     6567.14     6535.39     64.06 o 
   0  11   2     5150.77     4925.36     49.19 o 
   1  11   2     1216.19     1221.60     14.95 o 
   2  11   2      933.07      896.72     16.42 o 
   3  11   2     1065.49     1123.99     13.07 o 
   4  11   2     5453.08     5342.86     49.90 o 
   5  11   2     3217.94     3206.45     31.68 o 
   6  11   2     1593.61     1647.30     19.99 o 
   7  11   2       45.62       48.73      5.30 o 
   8  11   2        2.58        4.13      3.94 o 
   9  11   2       55.61       76.05      7.02 o 
  10  11   2      327.58      322.45     11.20 o 
 -12  12   2       87.94       83.21     12.80 o 
 -11  12   2      170.25      171.20      8.07 o 
 -10  12   2      298.82      286.60      9.92 o 
  -9  12   2       77.73       91.69      5.46 o 
  -8  12   2      116.93      128.93      6.58 o 
  -7  12   2      154.57      137.78      5.70 o 
  -6  12   2      216.99      212.42      7.75 o 
  -5  12   2       84.36       73.63      3.92 o 
  -4  12   2      249.58      254.59      9.53 o 
  -3  12   2       42.10       51.54      5.16 o 
  -2  12   2      997.13      918.31     15.21 o 
  -1  12   2     2347.13     2345.36     34.93 o 
   0  12   2     2586.96     2553.01     27.52 o 
   1  12   2     1432.42     1470.62     17.52 o 
   2  12   2       68.25       58.47      4.02 o 
   3  12   2      725.73      724.19     10.28 o 
   4  12   2      830.10      817.28     10.86 o 
   5  12   2     1343.30     1339.94     17.89 o 
   6  12   2     1178.98     1147.46     15.33 o 
   7  12   2      787.64      806.35     14.82 o 
   8  12   2      613.93      570.80     15.06 o 
   9  12   2      793.56      871.02     16.41 o 
  10  12   2      360.25      352.77     13.35 o 
 -11  13   2      170.71      172.65      8.28 o 
 -10  13   2      270.38      286.90     10.02 o 
  -9  13   2      635.27      657.99     12.79 o 
  -8  13   2      541.04      576.64     11.43 o 
  -7  13   2      735.72      737.37     14.01 o 
  -6  13   2     1733.68     1703.05     22.42 o 
  -5  13   2      973.92      963.01     13.41 o 
  -4  13   2     1317.27     1310.02     17.98 o 
  -3  13   2      978.54      978.83     16.64 o 
  -2  13   2      322.29      322.03     11.11 o 
  -1  13   2     2227.82     2083.04     25.52 o 
   0  13   2     1062.40     1076.08     15.44 o 
   1  13   2     1710.72     1701.02     22.39 o 
   2  13   2      623.75      643.15     10.25 o 
   3  13   2      842.88      798.22     11.83 o 
   4  13   2      580.32      565.89      9.29 o 
   5  13   2      650.76      644.71     10.39 o 
   6  13   2      119.09      130.61      6.10 o 
   7  13   2        0.78        1.15      3.87 o 
   8  13   2       46.72       46.83      5.27 o 
   9  13   2      116.22      118.93      6.89 o 
 -11  14   2       10.70        6.55      7.29 o 
 -10  14   2      177.99      189.66      8.62 o 
  -9  14   2      175.93      180.80      7.33 o 
  -8  14   2       71.64       68.63      5.20 o 
  -7  14   2       81.02       97.91      6.06 o 
  -6  14   2      110.99      123.92      6.86 o 
  -5  14   2      200.06      174.46      6.39 o 
  -4  14   2       22.78       33.44      7.67 o 
  -3  14   2      152.19      158.47      6.07 o 
  -2  14   2      124.04      148.96      6.99 o 
  -1  14   2      677.69      658.16     16.02 o 
   0  14   2      819.42      755.47     12.33 o 
   1  14   2      665.22      636.47     11.10 o 
   2  14   2     1158.80     1124.13     17.91 o 
   3  14   2     1675.14     1683.12     22.30 o 
   4  14   2     1006.33     1000.97     15.61 o 
   5  14   2      941.89      885.99     13.25 o 
   6  14   2      467.23      454.65     12.58 o 
   7  14   2      622.46      615.20     12.93 o 
   8  14   2     1088.99     1162.81     19.59 o 
   9  14   2      907.72      901.67     16.92 o 
 -10  15   2       13.61       14.17      5.36 o 
  -9  15   2       77.97       62.38      7.34 o 
  -8  15   2        2.77        4.29      5.10 o 
  -7  15   2       81.31      119.04      6.86 o 
  -6  15   2      536.95      557.46     13.55 o 
  -5  15   2      646.47      648.77     13.00 o 
  -4  15   2        9.55       26.54      6.98 o 
  -3  15   2      178.99      193.82      7.40 o 
  -2  15   2      377.74      358.09      9.34 o 
  -1  15   2        0.99        7.33      3.70 o 
   0  15   2      825.60      798.36     14.86 o 
   1  15   2      577.21      536.42     11.39 o 
   2  15   2      387.84      351.56      9.33 o 
   3  15   2        0.55        5.37      3.52 o 
   4  15   2        3.58        4.22      3.75 o 
   5  15   2       13.30       12.47      4.44 o 
   6  15   2       58.86       57.64      6.38 o 
   7  15   2       51.42       44.46      6.60 o 
   8  15   2      120.30      119.94      8.32 o 
   9  15   2      108.74      145.76     13.02 o 
 -10  16   2       71.08       80.06     15.01 o 
  -9  16   2       70.91       76.34      6.67 o 
  -8  16   2        1.77        1.34      5.06 o 
  -7  16   2      183.58      190.60      8.85 o 
  -6  16   2        6.45        3.23      4.28 o 
  -5  16   2        0.37       -0.66      4.06 o 
  -4  16   2        1.02       -0.93      3.66 o 
  -3  16   2      250.32      239.66      7.99 o 
  -2  16   2     1017.18      975.85     16.75 o 
  -1  16   2     2117.32     1980.34     28.08 o 
   0  16   2      421.21      414.50     17.08 o 
   1  16   2      305.46      283.13      8.41 o 
   2  16   2      314.16      301.28      8.82 o 
   3  16   2      851.01      784.90     14.75 o 
   4  16   2     2102.40     2074.92     29.74 o 
   5  16   2     1553.23     1543.03     26.90 o 
   6  16   2      748.48      748.99     19.64 o 
   7  16   2      603.26      623.64     28.04 o 
   8  16   2      311.40      333.15     12.30 o 
  -9  17   2      128.68      134.26     11.50 o 
  -8  17   2      166.65      161.60      9.46 o 
  -7  17   2      135.29      151.32      8.28 o 
  -6  17   2        0.32       -2.44      7.75 o 
  -5  17   2       10.03       15.51      6.30 o 
  -4  17   2        3.86        1.55      3.74 o 
  -3  17   2      395.24      395.42     10.27 o 
  -2  17   2      303.53      299.06      8.92 o 
  -1  17   2      240.07      232.86      8.08 o 
   0  17   2       83.22       74.90      5.34 o 
   1  17   2       15.32        9.12      4.05 o 
   2  17   2       29.79       27.70      4.33 o 
   3  17   2       88.58       91.67      5.91 o 
   4  17   2       86.01       78.19      6.41 o 
   5  17   2       67.08       65.66      6.53 o 
   6  17   2       96.36      101.36     11.73 o 
   7  17   2        0.52       -1.89      5.76 o 
  -9  18   2       46.33       55.40     12.01 o 
  -8  18   2        3.61        5.15      5.99 o 
  -7  18   2       12.38       16.87      5.87 o 
  -6  18   2       42.56       45.71      6.29 o 
  -5  18   2       30.44       23.67      5.45 o 
  -4  18   2        0.36        5.12      3.99 o 
  -3  18   2      208.24      216.41      8.28 o 
  -2  18   2      303.99      267.79      8.83 o 
  -1  18   2      471.55      458.49     11.29 o 
   0  18   2      120.94      134.28     12.00 o 
   1  18   2        7.00       12.03      4.01 o 
   2  18   2      127.41      116.80      6.29 o 
   3  18   2      717.19      712.32     14.68 o 
   4  18   2     1195.03     1189.20     25.10 o 
   5  18   2      931.61      966.95     23.07 o 
   6  18   2      188.15      194.23     10.74 o 
  -7  19   2      440.48      466.97     13.86 o 
  -6  19   2      993.80     1033.12     21.18 o 
  -5  19   2      612.79      591.14     15.03 o 
  -4  19   2      287.95      273.45      9.48 o 
  -3  19   2      193.52      183.61      7.91 o 
  -2  19   2      175.88      162.75      7.35 o 
  -1  19   2      647.87      661.78     13.94 o 
   0  19   2      810.44      750.87     15.14 o 
   1  19   2      620.76      589.59     16.12 o 
   2  19   2      402.12      385.33     10.61 o 
   3  19   2      102.50      114.60     10.43 o 
   4  19   2      129.37      143.77      8.26 o 
   5  19   2       70.57       79.39      7.56 o 
   6  19   2      137.10      127.32     13.37 o 
  -6  20   2       39.23       27.31      7.16 o 
  -5  20   2       58.21       40.38      6.01 o 
  -4  20   2      100.90       98.58      6.44 o 
  -3  20   2       83.39       76.42      5.99 o 
  -2  20   2       96.53      119.71      6.72 o 
  -1  20   2        0.52        4.27      4.08 o 
   0  20   2        5.91       10.80      4.35 o 
   1  20   2       27.27       28.78      4.95 o 
   2  20   2      260.20      259.38     10.24 o 
   3  20   2      714.26      738.28     17.18 o 
   4  20   2      277.45      293.79     10.89 o 
  -4  21   2      762.38      805.82     27.35 o 
  -3  21   2      370.70      384.74     10.96 o 
  -2  21   2      319.67      320.92     10.05 o 
  -1  21   2      491.88      443.43     11.66 o 
   0  21   2      672.75      657.67     14.24 o 
   1  21   2      788.75      750.87     15.35 o 
   2  21   2      604.91      633.15     15.31 o 
   3  21   2      245.74      254.05     23.43 o 
   4  21   2      220.32      238.40     22.93 o 
  -3  22   2        0.75        0.03      6.07 o 
  -2  22   2       68.99       69.07     10.32 o 
  -1  22   2       67.68       87.93     11.01 o 
   0  22   2       22.52       24.02     12.28 o 
 -14   1   3      352.17      350.50     12.59 o 
 -13   1   3      546.00      545.42     12.26 o 
 -12   1   3      543.53      530.75     11.62 o 
 -11   1   3      869.92      838.62     14.24 o 
 -10   1   3     1483.37     1460.21     20.19 o 
  -9   1   3     4325.24     4281.41     43.99 o 
  -8   1   3     4495.65     4464.25     41.88 o 
  -7   1   3     4354.78     4390.09     40.77 o 
  -6   1   3     5492.29     5421.24     46.94 o 
  -5   1   3    16737.12    16614.14    128.37 o 
  -4   1   3    25796.84    25916.43    316.80 o 
  -3   1   3    45587.79    43953.23    388.18 o 
  -2   1   3    20458.72    20566.01    305.16 o 
  -1   1   3     8942.93     8577.74     90.47 o 
   0   1   3    21871.76    20562.31    201.18 o 
   1   1   3    26025.01    25002.42    187.79 o 
   2   1   3    30390.64    30110.87    225.82 o 
   3   1   3    21327.89    21012.96    157.03 o 
   4   1   3     6013.52     5920.42     47.87 o 
   5   1   3     5575.71     5477.36     47.80 o 
   6   1   3     6225.70     6087.01     49.99 o 
   7   1   3     4876.95     4894.80     41.21 o 
   8   1   3     3200.56     3262.33     32.89 o 
   9   1   3      853.36      843.03     12.97 o 
  10   1   3      377.94      380.64      9.69 o 
  11   1   3      542.52      567.18     12.42 o 
  12   1   3      569.49      637.15     43.30 o 
 -14   2   3      140.72      131.65      7.96 o 
 -13   2   3      323.02      307.77      9.60 o 
 -12   2   3      660.65      632.01     12.63 o 
 -11   2   3      353.95      355.68      9.17 o 
 -10   2   3       34.22       42.74      3.77 o 
  -9   2   3      433.23      408.90      7.85 o 
  -8   2   3      206.50      203.71      5.52 o 
  -7   2   3       40.08       50.58      2.80 o 
  -6   2   3     4351.81     4305.76     35.10 o 
  -5   2   3     3089.29     3221.42     26.39 o 
  -4   2   3      314.99      300.37      8.49 o 
  -3   2   3        7.49       11.27      3.15 o 
  -2   2   3     4408.63     5020.53     58.35 o 
  -1   2   3     4827.10     5190.56     57.73 o 
   0   2   3      537.56      623.58      6.73 o 
   1   2   3      705.89      735.05      9.42 o 
   2   2   3     3525.25     3635.77     28.21 o 
   3   2   3      273.53      250.64      4.74 o 
   4   2   3      196.11      194.59      3.52 o 
   5   2   3     2505.24     2506.31     21.89 o 
   6   2   3      688.58      628.71      7.66 o 
   7   2   3      146.08      137.26      4.56 o 
   8   2   3      150.24      145.11      4.48 o 
   9   2   3      150.43      144.91      5.51 o 
  10   2   3       27.39       26.44      4.33 o 
  11   2   3      171.57      181.49      7.41 o 
  12   2   3      227.75      254.50     28.93 o 
 -14   3   3      139.70      130.70      7.90 o 
 -13   3   3      147.62      145.45      7.25 o 
 -12   3   3      319.99      303.12     10.80 o 
 -11   3   3      790.28      801.00     12.53 o 
 -10   3   3     3076.38     3057.52     35.68 o 
  -9   3   3     4234.05     4135.63     42.68 o 
  -8   3   3     2205.27     2223.67     24.38 o 
  -7   3   3     2141.66     2100.09     18.43 o 
  -6   3   3     1402.25     1508.20     13.51 o 
  -5   3   3     9532.17     9719.44     92.53 o 
  -4   3   3    26018.91    25602.74    225.86 o 
  -3   3   3    22191.10    22211.84    196.10 o 
  -2   3   3    12545.51    12481.64    121.58 o 
  -1   3   3     2210.81     2267.03     21.17 o 
   0   3   3     1516.07     1634.41     22.17 o 
   1   3   3     7402.13     7472.01     66.56 o 
   2   3   3    27140.13    26155.59    195.83 o 
   3   3   3    11024.42    10611.29     79.89 o 
   4   3   3    10560.60    10655.98     80.50 o 
   5   3   3     1306.34     1353.36     13.00 o 
   6   3   3     1059.93     1057.00     11.48 o 
   7   3   3     2125.46     2106.95     19.67 o 
   8   3   3     1978.03     1957.95     21.51 o 
   9   3   3     1290.80     1313.83     19.05 o 
  10   3   3     1030.64     1056.90     17.01 o 
  11   3   3      295.33      307.32     10.19 o 
 -14   4   3      330.81      326.77     12.13 o 
 -13   4   3      921.19      914.75     16.28 o 
 -12   4   3      676.21      680.94     11.93 o 
 -11   4   3      221.61      217.09      6.53 o 
 -10   4   3      200.55      185.65      6.05 o 
  -9   4   3      563.51      561.77      9.39 o 
  -8   4   3     2821.50     2758.70     29.40 o 
  -7   4   3     7112.75     7061.89     60.06 o 
  -6   4   3     2407.00     2432.73     21.95 o 
  -5   4   3      694.79      704.39      8.16 o 
  -4   4   3      415.90      500.24      7.64 o 
  -3   4   3       71.05       58.64      4.14 o 
  -2   4   3     5202.70     5210.20     46.73 o 
  -1   4   3      181.85      240.74      8.48 o 
   0   4   3       34.77       48.00      2.52 o 
   1   4   3       23.55       15.72      1.38 o 
   2   4   3       52.43       56.08      2.72 o 
   3   4   3        1.65       10.57      2.57 o 
   4   4   3      206.50      185.82      4.01 o 
   5   4   3     2034.55     2013.85     18.23 o 
   6   4   3     1539.11     1560.31     15.10 o 
   7   4   3      341.78      334.59      6.04 o 
   8   4   3      159.52      153.70      5.26 o 
   9   4   3       53.62       50.88      4.32 o 
  10   4   3      329.29      324.98     10.22 o 
  11   4   3      463.86      494.06     14.34 o 
 -14   5   3      132.57      142.10     17.51 o 
 -13   5   3      165.53      165.77      6.63 o 
 -12   5   3       18.38       11.93      3.79 o 
 -11   5   3        6.79       12.58      5.68 o 
 -10   5   3      420.81      425.07     11.96 o 
  -9   5   3     1708.68     1659.35     19.72 o 
  -8   5   3     5257.40     5060.33     47.17 o 
  -7   5   3     1552.92     1660.20     16.84 o 
  -6   5   3      878.58      893.88     10.16 o 
  -5   5   3      698.34      808.87      9.22 o 
  -4   5   3     4670.59     4666.85     42.50 o 
  -3   5   3     6792.39     6772.08     60.58 o 
  -2   5   3    10907.73    11073.53    116.05 o 
  -1   5   3     7777.54     8394.60     74.63 o 
   0   5   3     6652.62     6571.50     58.88 o 
   1   5   3    16800.74    16754.52    147.48 o 
   2   5   3     3866.89     3610.75     31.52 o 
   3   5   3     3238.05     3331.50     26.39 o 
   4   5   3      415.83      462.05      5.83 o 
   5   5   3      987.42     1015.10     10.59 o 
   6   5   3     3127.85     3074.84     28.46 o 
   7   5   3     2757.32     2693.61     25.71 o 
   8   5   3     1153.65     1160.32     16.31 o 
   9   5   3      261.53      262.77      9.98 o 
  10   5   3       17.42       18.15      4.24 o 
  11   5   3       88.05       91.88      6.72 o 
 -14   6   3      591.05      614.50     27.25 o 
 -13   6   3      758.86      801.52     14.13 o 
 -12   6   3      756.46      737.95     12.39 o 
 -11   6   3      318.31      311.39      7.59 o 
 -10   6   3      587.95      561.11      9.71 o 
  -9   6   3     1714.98     1601.43     19.18 o 
  -8   6   3     3185.60     3210.22     31.24 o 
  -7   6   3     2188.10     2259.36     24.46 o 
  -6   6   3     1192.27     1264.43     13.57 o 
  -5   6   3      113.02      157.00      7.56 o 
  -4   6   3      457.64      481.73      6.42 o 
  -3   6   3     2532.70     2475.84     23.56 o 
  -2   6   3     2257.24     2623.47     24.78 o 
  -1   6   3     2778.89     2662.30     25.14 o 
   0   6   3       75.60       91.14      3.90 o 
   1   6   3     2683.47     2884.88     27.27 o 
   2   6   3      102.24      113.59      4.93 o 
   3   6   3       42.75       44.13      2.59 o 
   4   6   3       82.87       96.93      3.61 o 
   5   6   3       14.38       32.80      4.40 o 
   6   6   3      890.94      913.83     10.80 o 
   7   6   3     1076.76     1060.24     14.21 o 
   8   6   3      246.06      223.36      6.46 o 
   9   6   3      370.92      345.91      9.84 o 
  10   6   3      139.76      149.22      8.83 o 
  11   6   3      290.76      301.23     10.66 o 
 -13   7   3       67.29       81.29      6.54 o 
 -12   7   3       19.59       17.43      4.89 o 
 -11   7   3       78.04       76.15      4.67 o 
 -10   7   3       91.37       89.28      4.40 o 
  -9   7   3       95.24       89.82      5.60 o 
  -8   7   3      963.27     1016.89     18.58 o 
  -7   7   3     1592.59     1567.55     18.24 o 
  -6   7   3     1804.18     1763.39     18.15 o 
  -5   7   3       79.62       93.88      4.24 o 
  -4   7   3      679.42      668.83      8.27 o 
  -3   7   3      411.98      354.59      8.05 o 
  -2   7   3        5.54       23.28      5.42 o 
  -1   7   3     4487.02     4242.21     39.11 o 
   0   7   3     4280.15     4339.36     39.95 o 
   1   7   3     1785.92     1746.82     17.56 o 
   2   7   3        6.36        8.17      3.14 o 
   3   7   3      546.45      542.86     10.06 o 
   4   7   3      523.54      573.81      7.40 o 
   5   7   3      162.72      172.52      4.40 o 
   6   7   3      978.32      986.83     12.01 o 
   7   7   3     1265.55     1346.81     18.08 o 
   8   7   3      211.51      227.09      7.22 o 
   9   7   3        0.23       -3.31      3.31 o 
  10   7   3      123.72      139.02      6.85 o 
  11   7   3        0.07        0.08      6.18 o 
 -13   8   3      606.78      595.28     14.17 o 
 -12   8   3     1399.29     1384.53     22.95 o 
 -11   8   3     1164.01     1139.29     19.59 o 
 -10   8   3      747.29      721.86     17.04 o 
  -9   8   3      964.92      946.27     17.19 o 
  -8   8   3     1514.10     1511.63     18.34 o 
  -7   8   3     1604.61     1556.58     18.35 o 
  -6   8   3     1410.02     1420.62     15.30 o 
  -5   8   3      184.74      203.34      4.44 o 
  -4   8   3     1583.96     1703.41     17.47 o 
  -3   8   3     1985.82     2110.51     20.84 o 
  -2   8   3     3545.27     3317.36     31.21 o 
  -1   8   3      102.40      140.52      4.89 o 
   0   8   3      426.85      462.40     11.22 o 
   1   8   3      703.51      671.27      8.27 o 
   2   8   3        4.98       20.72      6.43 o 
   3   8   3      233.99      236.12      5.23 o 
   4   8   3       42.12       63.60      4.03 o 
   5   8   3      801.73      788.26     10.16 o 
   6   8   3     1223.93     1224.24     15.40 o 
   7   8   3      473.45      469.95      9.02 o 
   8   8   3       69.93       82.54      4.50 o 
   9   8   3      127.57      116.13      6.10 o 
  10   8   3      416.14      439.02     11.13 o 
  11   8   3      533.42      512.80     19.01 o 
 -13   9   3        4.23       -0.33      5.44 o 
 -12   9   3       32.22       30.04      5.30 o 
 -11   9   3       19.30       13.85      4.68 o 
 -10   9   3       53.87       53.02      5.16 o 
  -9   9   3      126.51      129.65      6.20 o 
  -8   9   3      275.30      298.63      7.53 o 
  -7   9   3      158.53      135.54      4.95 o 
  -6   9   3      161.09      170.83      5.40 o 
  -5   9   3      191.35      198.42      4.63 o 
  -4   9   3      308.56      288.25      6.74 o 
  -3   9   3      306.56      355.63      6.18 o 
  -2   9   3     1050.41     1115.67     12.38 o 
  -1   9   3     1388.22     1375.93     14.60 o 
   0   9   3      533.07      617.28     10.46 o 
   1   9   3     1881.67     1863.56     20.57 o 
   2   9   3      102.52      127.67      4.79 o 
   3   9   3      546.35      560.33      8.68 o 
   4   9   3      125.23      111.54      5.09 o 
   5   9   3       67.25       75.92      3.83 o 
   6   9   3      219.37      189.99      5.51 o 
   7   9   3      228.69      227.17      6.47 o 
   8   9   3      200.25      192.79      6.49 o 
   9   9   3       76.32       66.37      5.20 o 
  10   9   3        1.68        0.37      3.97 o 
  11   9   3        2.62       -5.46     10.01 o 
 -13  10   3      368.62      404.11     27.20 o 
 -12  10   3      332.97      340.90     10.97 o 
 -11  10   3      608.18      588.83     15.02 o 
 -10  10   3      593.24      612.92     13.24 o 
  -9  10   3     1630.55     1599.12     28.81 o 
  -8  10   3     1826.54     1825.13     23.52 o 
  -7  10   3     2182.68     2077.57     25.63 o 
  -6  10   3       27.32       32.42      5.29 o 
  -5  10   3      147.58      165.97      4.98 o 
  -4  10   3      131.18      150.73      4.48 o 
  -3  10   3     1993.40     2005.94     20.41 o 
  -2  10   3     4644.43     4681.81     68.58 o 
  -1  10   3      611.36      600.04     11.65 o 
   0  10   3      343.90      321.79      7.58 o 
   1  10   3      287.51      270.08      5.95 o 
   2  10   3      991.33      969.30     12.70 o 
   3  10   3      137.40      133.72      4.63 o 
   4  10   3        4.32       11.04      2.75 o 
   5  10   3      260.82      263.67      6.08 o 
   6  10   3      447.34      404.46      8.83 o 
   7  10   3      295.49      320.74      7.66 o 
   8  10   3      259.34      247.47      7.27 o 
   9  10   3      129.04      134.25      6.69 o 
  10  10   3      392.64      394.17     10.72 o 
 -12  11   3      113.83      106.39      6.96 o 
 -11  11   3       13.13        6.24      4.93 o 
 -10  11   3       75.91       57.21      6.31 o 
  -9  11   3      599.39      648.17     13.55 o 
  -8  11   3     1047.97     1041.71     15.72 o 
  -7  11   3     1927.44     1947.84     24.63 o 
  -6  11   3     2314.29     2190.37     26.67 o 
  -5  11   3      655.29      637.29      9.78 o 
  -4  11   3      605.03      643.04     10.60 o 
  -3  11   3      759.37      747.85      9.76 o 
  -2  11   3      893.64      926.47     12.20 o 
  -1  11   3     4393.79     4241.05     43.01 o 
   0  11   3     4702.34     4517.47     45.62 o 
   1  11   3     3354.15     3394.16     35.31 o 
   2  11   3     2421.79     2440.34     26.61 o 
   3  11   3      168.79      174.07      6.66 o 
   4  11   3      338.00      336.16      7.22 o 
   5  11   3      386.97      362.67      7.10 o 
   6  11   3     1216.24     1218.46     15.78 o 
   7  11   3     1323.73     1340.90     18.73 o 
   8  11   3      765.60      739.56     14.97 o 
   9  11   3      153.64      154.26      8.58 o 
  10  11   3       22.52       18.96      7.04 o 
 -12  12   3       48.61       44.35      6.20 o 
 -11  12   3       32.11       35.55      5.49 o 
 -10  12   3       79.57       73.91      6.06 o 
  -9  12   3      555.31      586.40     11.68 o 
  -8  12   3     1246.37     1215.23     17.74 o 
  -7  12   3      539.69      564.18     10.65 o 
  -6  12   3        1.72        5.15      5.22 o 
  -5  12   3      136.49      148.59      5.04 o 
  -4  12   3      196.77      197.39      5.71 o 
  -3  12   3     1600.34     1588.54     20.35 o 
  -2  12   3      842.49      864.94     15.55 o 
  -1  12   3     1060.44     1025.61     13.49 o 
   0  12   3      213.10      211.57      5.89 o 
   1  12   3     1031.88     1059.38     13.92 o 
   2  12   3      228.88      212.56      6.14 o 
   3  12   3       47.33       59.03      4.60 o 
   4  12   3      236.74      225.23      6.35 o 
   5  12   3       54.39       57.15      4.22 o 
   6  12   3      114.79      140.44      5.91 o 
   7  12   3      340.53      326.80      7.96 o 
   8  12   3      143.10      157.09      6.21 o 
   9  12   3       90.05       97.60      9.79 o 
 -11  13   3      155.95      159.70      8.05 o 
 -10  13   3      495.80      477.81     12.37 o 
  -9  13   3     1312.92     1313.37     19.61 o 
  -8  13   3     1989.47     2018.33     26.36 o 
  -7  13   3      704.67      682.29     12.16 o 
  -6  13   3     1085.75     1093.98     16.17 o 
  -5  13   3     1377.86     1400.92     17.53 o 
  -4  13   3     3840.97     3791.59     42.86 o 
  -3  13   3     5515.26     5451.15     59.46 o 
  -2  13   3     4939.48     4788.52     52.75 o 
  -1  13   3     2807.98     2792.75     32.77 o 
   0  13   3     3962.52     3940.84     40.92 o 
   1  13   3     4124.24     3974.76     41.32 o 
   2  13   3     4156.49     4011.08     41.77 o 
   3  13   3     3402.24     3264.51     35.02 o 
   4  13   3     1298.09     1314.55     18.52 o 
   5  13   3     1278.45     1269.98     18.35 o 
   6  13   3     1547.23     1609.41     24.39 o 
   7  13   3     1129.01     1102.79     22.33 o 
   8  13   3      912.44      945.09     23.26 o 
   9  13   3      328.08      338.71     19.86 o 
 -11  14   3        0.24        0.05      5.96 o 
 -10  14   3       16.00        1.33      4.78 o 
  -9  14   3       41.60       48.79      5.54 o 
  -8  14   3       57.54       73.85      5.27 o 
  -7  14   3      600.76      593.23     13.13 o 
  -6  14   3      458.07      444.99     10.56 o 
  -5  14   3       89.05      100.64      6.81 o 
  -4  14   3        0.62        3.79      3.33 o 
  -3  14   3        1.88       12.86      3.45 o 
  -2  14   3       21.39       26.23      3.77 o 
  -1  14   3        0.00        2.38      3.52 o 
   0  14   3       42.91       48.17      4.01 o 
   1  14   3       32.99       43.73      3.99 o 
   2  14   3      410.17      390.17      8.21 o 
   3  14   3      109.62      121.36      4.91 o 
   4  14   3        5.31        7.46      3.39 o 
   5  14   3      345.93      336.59      9.99 o 
   6  14   3      398.91      406.22     12.99 o 
   7  14   3       10.36       10.97      5.85 o 
   8  14   3       11.96       19.27      6.89 o 
 -11  15   3      125.29      135.24     20.20 o 
 -10  15   3      598.73      659.70     20.53 o 
  -9  15   3     1019.82     1024.39     18.55 o 
  -8  15   3     1379.19     1357.41     25.39 o 
  -7  15   3     1174.43     1204.10     20.02 o 
  -6  15   3      891.75      915.95     16.47 o 
  -5  15   3     1918.51     1924.97     24.99 o 
  -4  15   3     3049.94     3005.46     35.84 o 
  -3  15   3     3898.54     3721.51     42.97 o 
  -2  15   3     3582.04     3388.10     39.51 o 
  -1  15   3     2606.73     2562.10     31.18 o 
   0  15   3     2161.06     2059.73     26.13 o 
   1  15   3     3293.60     3227.98     37.84 o 
   2  15   3     3228.36     3069.90     36.27 o 
   3  15   3     2772.78     2673.48     53.14 o 
   4  15   3     1541.72     1541.05     23.93 o 
   5  15   3     1189.10     1211.99     20.70 o 
   6  15   3      881.46      906.99     19.89 o 
   7  15   3     1414.22     1467.22     27.58 o 
   8  15   3      659.38      677.19     21.03 o 
 -10  16   3       66.87       62.02     10.86 o 
  -9  16   3      132.42      112.22      6.90 o 
  -8  16   3      159.14      171.29      8.00 o 
  -7  16   3        0.35        4.12      4.29 o 
  -6  16   3       86.51       90.72      7.02 o 
  -5  16   3      187.25      185.96      7.56 o 
  -4  16   3        3.01        9.66      3.63 o 
  -3  16   3      237.43      249.69      7.80 o 
  -2  16   3      392.08      402.57      9.36 o 
  -1  16   3      190.48      187.03      7.68 o 
   0  16   3       42.45       55.24      4.81 o 
   1  16   3      388.11      349.39      9.57 o 
   2  16   3      316.71      327.80      9.69 o 
   3  16   3       17.35        7.30      5.68 o 
   4  16   3      102.81       95.66      7.06 o 
   5  16   3      141.77      138.16      7.97 o 
   6  16   3       30.89       32.58      6.26 o 
   7  16   3       95.91       97.20      8.05 o 
   8  16   3      120.88      149.15     22.38 o 
  -9  17   3      369.48      423.37     15.92 o 
  -8  17   3      584.63      646.17     15.85 o 
  -7  17   3     1039.63     1054.92     21.26 o 
  -6  17   3      907.71      886.03     21.42 o 
  -5  17   3     1762.51     1718.42     29.21 o 
  -4  17   3     2422.24     2327.52     32.67 o 
  -3  17   3     1983.14     2010.28     29.07 o 
  -2  17   3     1381.65     1307.37     22.77 o 
  -1  17   3      948.29      827.14     15.51 o 
   0  17   3     1492.05     1397.13     22.09 o 
   1  17   3     2425.54     2349.94     32.92 o 
   2  17   3     2790.19     2705.34     41.39 o 
   3  17   3     1398.52     1395.31     25.46 o 
   4  17   3      795.39      744.58     17.19 o 
   5  17   3      746.54      782.17     17.77 o 
   6  17   3      735.41      784.05     21.02 o 
  -9  18   3       86.99       87.29     13.83 o 
  -8  18   3       89.15       97.01      7.45 o 
  -7  18   3      272.28      258.67     12.05 o 
  -6  18   3       87.08       91.21      7.19 o 
  -5  18   3      161.00      160.55      8.61 o 
  -4  18   3       62.97       84.39      6.09 o 
  -3  18   3       14.29        5.65      4.14 o 
  -2  18   3        0.21       -1.69      3.82 o 
  -1  18   3       17.64       15.51      4.30 o 
   0  18   3        0.42       -3.68      3.68 o 
   1  18   3       15.70       21.50      5.22 o 
   2  18   3        0.18        1.61      4.69 o 
   3  18   3        3.93       -4.55      4.64 o 
   4  18   3       13.37        2.48      4.98 o 
   5  18   3       52.31       54.63      7.69 o 
   6  18   3      164.49      143.47     16.60 o 
  -8  19   3      200.66      203.19     19.20 o 
  -7  19   3       82.54       79.61      8.73 o 
  -6  19   3      260.33      263.94     10.73 o 
  -5  19   3      848.05      847.72     18.64 o 
  -4  19   3     1594.39     1560.04     24.93 o 
  -3  19   3     1788.85     1669.10     26.05 o 
  -2  19   3      904.51      905.23     17.25 o 
  -1  19   3      259.98      235.50      8.80 o 
   0  19   3      398.80      396.31     10.91 o 
   1  19   3      835.67      755.22     17.29 o 
   2  19   3     1231.04     1217.56     23.55 o 
   3  19   3     1467.00     1434.54     26.59 o 
   4  19   3      609.18      648.54     16.49 o 
  -6  20   3      165.95      158.10     10.58 o 
  -5  20   3      153.09      160.34      8.60 o 
  -4  20   3       18.71       10.98      4.62 o 
  -3  20   3       97.34      113.44      6.85 o 
  -2  20   3       13.82       13.17      5.16 o 
  -1  20   3        6.21        1.66      4.39 o 
   0  20   3        1.14        8.38      4.87 o 
   1  20   3        3.20       -0.26      4.63 o 
   2  20   3       15.92       17.27      5.25 o 
   3  20   3        0.66       -1.03      4.90 o 
   4  20   3       29.64       35.34     12.33 o 
  -5  21   3       83.83      109.94     17.33 o 
  -4  21   3      392.11      417.89     19.83 o 
  -3  21   3      538.01      547.04     13.33 o 
  -2  21   3      153.51      125.50      7.16 o 
  -1  21   3       70.87       66.66      6.46 o 
   0  21   3       13.60       16.17      5.36 o 
   1  21   3      183.04      192.83      9.48 o 
   2  21   3      359.47      350.48     26.11 o 
  -3  22   3       51.73       54.96     10.06 o 
  -2  22   3       92.35       75.83     15.33 o 
 -14   0   4      404.85      358.65     14.29 o 
 -13   0   4     1540.34     1462.14     30.74 o 
 -12   0   4     4891.92     4710.00     76.52 o 
 -11   0   4     5417.29     5263.57     83.30 o 
 -10   0   4     4396.81     4173.90     66.82 o 
  -9   0   4      946.37      918.81     19.55 o 
  -8   0   4      321.04      375.40     15.47 o 
  -7   0   4     9055.47     8723.34     98.03 o 
  -6   0   4    19027.91    19098.95    263.68 o 
  -5   0   4    33396.26    32546.43    500.17 o 
  -4   0   4    17097.53    17512.21    311.00 o 
  -3   0   4     2475.04     2542.32     52.18 o 
  -2   0   4       57.53       59.10      3.86 o 
  -1   0   4     2677.27     2713.25     62.71 o 
   0   0   4     4578.98     4935.55    114.82 o 
   1   0   4     9178.79     8924.33    114.51 o 
   2   0   4     6413.03     6204.53     68.31 o 
   3   0   4      635.22      719.12      9.63 o 
   4   0   4      780.90      795.36     11.81 o 
   5   0   4       13.06       15.95      4.03 o 
   6   0   4       88.70       94.12      4.55 o 
   7   0   4        0.22        2.71      3.01 o 
   8   0   4        8.23       22.20      5.15 o 
   9   0   4       12.54       10.25      6.91 o 
  10   0   4       11.61        0.20      6.00 o 
  11   0   4        0.16        1.46     16.56 o 
 -14   1   4        1.13       -2.82      4.33 o 
 -13   1   4        1.91        3.54      4.52 o 
 -12   1   4        2.96        2.43      4.20 o 
 -11   1   4        8.56       11.86      5.40 o 
 -10   1   4        0.20       -2.33      3.50 o 
  -9   1   4        9.53       17.49      7.33 o 
  -8   1   4       33.95       31.69      2.85 o 
  -7   1   4      182.72      190.90      3.35 o 
  -6   1   4      261.18      236.04      3.60 o 
  -5   1   4     2485.32     2462.42     26.77 o 
  -4   1   4      477.07      604.94      7.91 o 
  -3   1   4     1980.29     2164.46     25.73 o 
  -2   1   4     5001.64     4971.78     60.28 o 
  -1   1   4     5984.82     6249.70     64.88 o 
   0   1   4        1.77       17.82      3.92 o 
   1   1   4        9.50       26.82      1.74 o 
   2   1   4      526.34      570.93      5.47 o 
   3   1   4       21.93       26.01      3.29 o 
   4   1   4     1745.89     1815.81     17.29 o 
   5   1   4     1892.88     1873.80     17.20 o 
   6   1   4      398.86      427.88      6.24 o 
   7   1   4      479.06      470.85      7.71 o 
   8   1   4        0.23        0.68      5.24 o 
   9   1   4       23.84       41.42      4.67 o 
  10   1   4       31.43       26.58      4.82 o 
  11   1   4       33.64       38.18      9.70 o 
 -14   2   4      389.41      378.23     10.33 o 
 -13   2   4      475.91      464.31     11.02 o 
 -12   2   4     1353.83     1329.34     19.81 o 
 -11   2   4     4122.54     3883.57     45.05 o 
 -10   2   4     3946.39     3873.04     44.26 o 
  -9   2   4     4368.20     4294.75     47.87 o 
  -8   2   4     1416.84     1418.31     15.25 o 
  -7   2   4     2989.44     3173.86     29.98 o 
  -6   2   4     9061.71     8870.88     78.13 o 
  -5   2   4    15655.08    15982.77    132.50 o 
  -4   2   4    13783.75    13994.92    115.93 o 
  -3   2   4     8305.39     8757.66     77.25 o 
  -2   2   4     5737.02     5900.24     66.12 o 
  -1   2   4    11461.57    11606.78    137.02 o 
   0   2   4    10587.87    10626.12     93.45 o 
   1   2   4     5565.54     5449.67     49.01 o 
   2   2   4      355.72      444.11      4.74 o 
   3   2   4     1959.07     1938.10     16.74 o 
   4   2   4     1254.70     1292.64     12.34 o 
   5   2   4     4293.11     4267.90     35.82 o 
   6   2   4      254.78      252.20      5.92 o 
   7   2   4       18.10       12.62      2.62 o 
   8   2   4      220.57      224.49      6.68 o 
   9   2   4       21.90       19.31      4.18 o 
  10   2   4       82.63       97.31      6.76 o 
  11   2   4       21.66       13.84      8.59 o 
 -14   3   4        4.31       -4.85      4.85 o 
 -13   3   4        0.05       -3.38      4.14 o 
 -12   3   4       10.88       10.30      4.18 o 
 -11   3   4        1.97       -1.07      3.65 o 
 -10   3   4      181.46      188.41      6.78 o 
  -9   3   4      254.70      247.63      6.23 o 
  -8   3   4     1563.78     1522.31     17.51 o 
  -7   3   4     1061.62     1031.37     12.53 o 
  -6   3   4      194.98      260.15      4.47 o 
  -5   3   4        9.25       15.93      2.74 o 
  -4   3   4     1107.29     1118.89     10.74 o 
  -3   3   4     5567.97     5524.70     46.51 o 
  -2   3   4    12774.85    12757.12    105.80 o 
  -1   3   4    14378.24    14756.34    141.21 o 
   0   3   4     1225.28     1579.68     15.47 o 
   1   3   4     1605.05     1510.79     17.31 o 
   2   3   4       95.38      100.47      2.61 o 
   3   3   4     2062.80     2094.25     17.33 o 
   4   3   4     4832.92     4792.56     39.54 o 
   5   3   4     4113.77     4236.59     37.64 o 
   6   3   4     2273.75     2236.16     23.07 o 
   7   3   4      632.41      586.22     10.12 o 
   8   3   4      239.27      240.54      6.33 o 
   9   3   4      212.60      200.47      7.66 o 
  10   3   4      304.65      335.82     10.11 o 
  11   3   4      273.89      308.78     20.36 o 
 -14   4   4      318.02      349.17     14.08 o 
 -13   4   4      182.63      178.67      8.75 o 
 -12   4   4      247.54      228.74      7.60 o 
 -11   4   4     1350.94     1333.94     18.99 o 
 -10   4   4     2262.31     2169.53     26.98 o 
  -9   4   4     3086.85     3025.58     35.29 o 
  -8   4   4     3693.71     3751.29     42.03 o 
  -7   4   4     3407.72     3278.09     33.63 o 
  -6   4   4     1999.71     2105.74     22.33 o 
  -5   4   4     4462.34     4725.92     43.16 o 
  -4   4   4      497.32      617.16      7.40 o 
  -3   4   4     5731.05     5752.22     51.69 o 
  -2   4   4     7683.01     7638.33     67.95 o 
  -1   4   4     9657.71     9475.23     83.98 o 
   0   4   4     5208.07     5458.40     57.18 o 
   1   4   4      765.91      868.62      9.68 o 
   2   4   4       22.27       31.47      2.31 o 
   3   4   4       82.46       88.95      2.38 o 
   4   4   4     1723.41     1648.72     16.11 o 
   5   4   4     1107.83     1138.78     12.31 o 
   6   4   4      732.44      786.25     10.41 o 
   7   4   4       12.41       16.27      2.55 o 
   8   4   4      183.44      184.99      6.31 o 
   9   4   4        0.96       -3.68      3.68 o 
  10   4   4        9.77       12.55      4.65 o 
  11   4   4       27.41       26.20     13.15 o 
 -14   5   4       51.12       63.28     10.01 o 
 -13   5   4       12.13       12.92      5.19 o 
 -12   5   4       48.74       36.78      6.33 o 
 -11   5   4      468.92      430.05     11.22 o 
 -10   5   4      216.78      223.71      7.09 o 
  -9   5   4      550.80      523.79     10.03 o 
  -8   5   4      531.54      534.05      9.75 o 
  -7   5   4      680.60      710.01      9.84 o 
  -6   5   4     1471.51     1349.74     16.05 o 
  -5   5   4     2301.21     2409.21     23.20 o 
  -4   5   4     3282.05     3351.57     31.23 o 
  -3   5   4    11058.34    11389.03    107.63 o 
  -2   5   4    14063.28    14262.42    141.61 o 
  -1   5   4     5478.71     5441.41     52.38 o 
   0   5   4     6321.10     6078.27     54.83 o 
   1   5   4      953.64     1133.71     12.09 o 
   2   5   4     5957.96     5932.68     53.99 o 
   3   5   4    11359.13    11556.68     96.91 o 
   4   5   4     8160.48     8127.07     69.18 o 
   5   5   4     4299.32     4117.61     39.15 o 
   6   5   4      975.62      989.67     12.31 o 
   7   5   4      555.87      549.85      8.61 o 
   8   5   4     1221.67     1176.75     15.88 o 
   9   5   4     2003.58     2098.75     33.17 o 
  10   5   4      976.30      985.44     19.70 o 
 -14   6   4      100.96       99.03     15.60 o 
 -13   6   4      319.13      308.67     12.41 o 
 -12   6   4      226.77      237.09      9.43 o 
 -11   6   4       66.29       65.92      4.66 o 
 -10   6   4      387.10      369.34      8.71 o 
  -9   6   4       12.58       15.86      3.48 o 
  -8   6   4     1728.38     1640.23     24.65 o 
  -7   6   4     1450.24     1558.11     18.00 o 
  -6   6   4     4835.07     4760.92     53.60 o 
  -5   6   4      771.84      786.25      9.28 o 
  -4   6   4       18.96       23.14      2.26 o 
  -3   6   4     1487.63     1478.58     15.11 o 
  -2   6   4        4.63       16.23      3.40 o 
  -1   6   4     1922.97     2008.62     21.04 o 
   0   6   4     4821.04     4535.80     41.66 o 
   1   6   4     2703.76     2648.87     25.41 o 
   2   6   4       89.73       96.51      3.21 o 
   3   6   4      771.95      783.92      9.74 o 
   4   6   4       85.72       76.08      4.07 o 
   5   6   4       99.58       90.63      3.67 o 
   6   6   4      358.24      329.34      6.48 o 
   7   6   4      194.66      208.12      6.01 o 
   8   6   4       98.63       85.19      7.21 o 
   9   6   4       17.61       14.25      4.27 o 
  10   6   4        8.89       10.68      4.75 o 
 -13   7   4        7.20        2.77      4.53 o 
 -12   7   4      223.26      236.65      8.82 o 
 -11   7   4        3.23        7.89      4.01 o 
 -10   7   4        1.02       -0.22      3.80 o 
  -9   7   4        1.78        5.93      3.32 o 
  -8   7   4      703.71      709.89     13.91 o 
  -7   7   4     2531.42     2544.43     27.34 o 
  -6   7   4     4529.76     4552.76     49.14 o 
  -5   7   4     1396.13     1390.34     14.73 o 
  -4   7   4     1283.43     1294.57     14.87 o 
  -3   7   4     3307.59     3467.09     32.52 o 
  -2   7   4     6091.48     5851.90     53.17 o 
  -1   7   4    14504.12    14633.62    129.37 o 
   0   7   4     5656.57     5745.27     52.37 o 
   1   7   4     5661.56     5421.56     49.65 o 
   2   7   4     5348.44     5554.42     51.00 o 
   3   7   4     8974.78     8968.05     80.95 o 
   4   7   4     8257.92     7948.06     78.77 o 
   5   7   4     4769.52     4781.28     47.94 o 
   6   7   4     1760.11     1708.13     19.88 o 
   7   7   4     1459.33     1424.02     19.05 o 
   8   7   4     2088.80     2122.21     26.75 o 
   9   7   4     2074.63     2049.47     29.30 o 
  10   7   4     1320.09     1378.63     24.87 o 
 -13   8   4       32.24       31.20      5.23 o 
 -12   8   4        4.63        2.75      4.29 o 
 -11   8   4       18.42       20.31      4.39 o 
 -10   8   4       72.95       80.20      4.96 o 
  -9   8   4       24.45       19.78      3.54 o 
  -8   8   4      138.14      123.58      4.87 o 
  -7   8   4        0.89        3.16      2.68 o 
  -6   8   4      119.41      129.74      6.11 o 
  -5   8   4       69.69       80.00      4.06 o 
  -4   8   4        0.22        4.00      1.85 o 
  -3   8   4      164.98      148.83      4.21 o 
  -2   8   4      120.10      112.78      4.24 o 
  -1   8   4      414.95      418.26      6.91 o 
   0   8   4     1639.75     1623.55     16.78 o 
   1   8   4        1.25       13.15      2.04 o 
   2   8   4       83.67       73.00      3.37 o 
   3   8   4      496.11      434.98      7.50 o 
   4   8   4       87.14       83.73      4.21 o 
   5   8   4      279.19      247.51      6.87 o 
   6   8   4       80.58       95.48      4.03 o 
   7   8   4      116.05      108.59      4.87 o 
   8   8   4       34.02       47.24      4.17 o 
   9   8   4       17.04       25.88      4.56 o 
  10   8   4        2.58       12.26      4.59 o 
 -13   9   4      319.40      344.29     11.62 o 
 -12   9   4      133.09      123.20      7.02 o 
 -11   9   4        0.15       -3.06      3.95 o 
 -10   9   4      181.73      154.25      6.78 o 
  -9   9   4        6.58        9.53      3.73 o 
  -8   9   4     1737.94     1734.94     24.04 o 
  -7   9   4     7241.92     7196.26     70.96 o 
  -6   9   4     4476.19     4486.64     45.49 o 
  -5   9   4     3293.22     3294.49     31.72 o 
  -4   9   4       87.19      104.18      3.48 o 
  -3   9   4     1026.57      961.98     12.07 o 
  -2   9   4     6471.39     6592.22     60.08 o 
  -1   9   4     8502.02     8512.84     76.75 o 
   0   9   4    12325.74    12352.98    117.83 o 
   1   9   4     5124.12     5109.58     50.84 o 
   2   9   4     4594.53     4475.31     45.19 o 
   3   9   4     3334.72     3281.18     37.21 o 
   4   9   4     3283.49     3336.00     38.10 o 
   5   9   4     2931.46     2950.55     34.69 o 
   6   9   4     1730.05     1693.95     20.02 o 
   7   9   4     1808.47     1817.32     26.42 o 
   8   9   4     1362.19     1339.04     18.96 o 
   9   9   4     1217.96     1260.03     20.38 o 
  10   9   4      628.02      632.42     22.83 o 
 -13  10   4      157.69      160.42     14.66 o 
 -12  10   4      207.22      204.45      8.80 o 
 -11  10   4      319.65      324.55     10.14 o 
 -10  10   4      163.24      163.65      7.26 o 
  -9  10   4      215.93      206.14      8.77 o 
  -8  10   4      268.73      294.04      7.66 o 
  -7  10   4      945.97      958.88     14.33 o 
  -6  10   4     1906.35     1896.54     21.67 o 
  -5  10   4     2054.00     2074.81     21.40 o 
  -4  10   4      466.75      447.07      9.15 o 
  -3  10   4      109.26      131.01      4.38 o 
  -2  10   4        1.42        5.81      2.22 o 
  -1  10   4     1051.46     1114.87     13.92 o 
   0  10   4     3049.26     2965.14     31.20 o 
   1  10   4     1859.21     1810.79     20.57 o 
   2  10   4      748.11      696.54     10.36 o 
   3  10   4      106.50       85.20      4.41 o 
   4  10   4       92.36       82.36      4.55 o 
   5  10   4        4.40        2.53      3.10 o 
   6  10   4       77.12       84.77      4.81 o 
   7  10   4      131.31      119.49      6.28 o 
   8  10   4       44.90       59.90      5.57 o 
   9  10   4        0.01        0.76      4.99 o 
 -12  11   4      220.59      220.84      9.30 o 
 -11  11   4      227.70      227.29      8.87 o 
 -10  11   4       22.80       17.31      4.53 o 
  -9  11   4       13.07       19.21      5.03 o 
  -8  11   4        6.31       12.58      3.33 o 
  -7  11   4     1215.14     1171.37     16.76 o 
  -6  11   4     1980.83     2013.61     24.92 o 
  -5  11   4     2145.61     2097.65     23.42 o 
  -4  11   4     1143.50     1206.39     13.99 o 
  -3  11   4      987.62      998.11     12.05 o 
  -2  11   4     2059.83     2068.58     23.09 o 
  -1  11   4     3308.80     3222.92     33.81 o 
   0  11   4     1868.70     1849.29     21.09 o 
   1  11   4     2392.84     2279.81     25.16 o 
   2  11   4     3069.90     3115.91     35.84 o 
   3  11   4     3705.12     3600.23     40.94 o 
   4  11   4     3777.45     3716.13     42.44 o 
   5  11   4      848.44      840.48     13.69 o 
   6  11   4      443.99      463.60     10.05 o 
   7  11   4      436.00      424.84     12.07 o 
   8  11   4     1239.23     1366.59     22.56 o 
   9  11   4     1082.72     1099.26     22.63 o 
 -12  12   4      346.69      363.02     11.40 o 
 -11  12   4      630.79      653.03     14.70 o 
 -10  12   4      846.39      851.85     16.69 o 
  -9  12   4     1225.54     1192.02     20.06 o 
  -8  12   4     1322.84     1287.25     18.51 o 
  -7  12   4     1931.24     1983.19     25.22 o 
  -6  12   4     2316.79     2278.46     27.89 o 
  -5  12   4      854.95      874.26     13.45 o 
  -4  12   4      685.43      697.57     11.53 o 
  -3  12   4      880.08      860.50     14.23 o 
  -2  12   4     1329.59     1414.64     17.32 o 
  -1  12   4     4222.05     4153.67     42.74 o 
   0  12   4     2537.79     2478.39     27.24 o 
   1  12   4      980.51      921.75     12.82 o 
   2  12   4       38.85       49.77      3.98 o 
   3  12   4        5.57        8.14      3.45 o 
   4  12   4        1.48        5.29      3.23 o 
   5  12   4      472.68      462.27      9.87 o 
   6  12   4      241.85      230.63      7.49 o 
   7  12   4      143.49      156.72      7.43 o 
   8  12   4        0.75       -2.35      4.27 o 
   9  12   4       70.88       73.95     10.51 o 
 -12  13   4       53.76       59.18     16.74 o 
 -11  13   4      199.57      207.31      8.81 o 
 -10  13   4       60.66       46.30      5.72 o 
  -9  13   4      107.83      106.55      5.81 o 
  -8  13   4       13.20       28.11      4.04 o 
  -7  13   4       16.44       15.82      3.60 o 
  -6  13   4      276.31      259.80      7.30 o 
  -5  13   4       33.81       38.63      4.35 o 
  -4  13   4      996.80      995.98     14.88 o 
  -3  13   4     1016.97     1067.25     15.67 o 
  -2  13   4     1412.17     1397.54     18.91 o 
  -1  13   4      753.44      741.31     11.31 o 
   0  13   4      163.81      132.00      5.08 o 
   1  13   4      194.87      217.43      6.15 o 
   2  13   4      584.98      553.37     10.56 o 
   3  13   4     1318.66     1354.60     18.93 o 
   4  13   4     1098.20     1066.89     16.19 o 
   5  13   4      478.72      474.55     10.25 o 
   6  13   4      206.13      208.40      8.04 o 
   7  13   4      165.00      191.03      8.20 o 
   8  13   4      335.56      320.49     10.35 o 
 -11  14   4      505.50      551.51     13.86 o 
 -10  14   4     1066.43     1099.64     20.06 o 
  -9  14   4     1181.84     1262.74     19.32 o 
  -8  14   4     1928.53     2055.06     42.68 o 
  -7  14   4     2063.24     2048.51     29.13 o 
  -6  14   4     1951.41     1867.94     26.80 o 
  -5  14   4     1549.57     1619.56     21.59 o 
  -4  14   4      928.45      928.09     15.78 o 
  -3  14   4      742.34      790.43     13.14 o 
  -2  14   4     2126.36     2005.69     25.40 o 
  -1  14   4     2297.85     2226.95     27.55 o 
   0  14   4     2225.47     2164.62     26.93 o 
   1  14   4      388.28      403.22      8.94 o 
   2  14   4       41.01       37.56      3.85 o 
   3  14   4        2.96        4.37      3.36 o 
   4  14   4      515.26      506.19     10.59 o 
   5  14   4      310.72      324.04      8.83 o 
   6  14   4      283.74      301.92      9.61 o 
   7  14   4        2.57       -2.54      4.81 o 
   8  14   4       71.99       74.29      6.84 o 
 -10  15   4       14.22       16.88      5.76 o 
  -9  15   4       85.53       91.93      6.33 o 
  -8  15   4      353.24      350.49     12.30 o 
  -7  15   4      100.82      104.02      7.77 o 
  -6  15   4       10.07       14.90      4.32 o 
  -5  15   4       37.50       49.50      4.45 o 
  -4  15   4      181.23      185.59      6.76 o 
  -3  15   4      213.07      192.22      6.98 o 
  -2  15   4      706.17      671.43     11.97 o 
  -1  15   4      750.05      765.24     12.93 o 
   0  15   4      222.31      226.89      7.15 o 
   1  15   4       95.27      100.33      5.47 o 
   2  15   4      234.97      245.63      7.85 o 
   3  15   4        2.51        2.45      3.40 o 
   4  15   4       31.96       45.62      6.47 o 
   5  15   4      164.92      179.41      7.05 o 
   6  15   4      174.10      177.51      8.01 o 
   7  15   4        6.95       -4.49      6.84 o 
 -10  16   4      495.39      558.02     19.36 o 
  -9  16   4      395.60      378.56     11.19 o 
  -8  16   4      553.35      600.78     13.70 o 
  -7  16   4     1011.52     1001.24     21.12 o 
  -6  16   4     2870.19     2922.26     39.41 o 
  -5  16   4     2331.93     2252.06     31.35 o 
  -4  16   4     1801.32     1787.32     24.04 o 
  -3  16   4      382.00      366.93      9.01 o 
  -2  16   4      946.15      966.35     15.42 o 
  -1  16   4      840.35      838.08     14.02 o 
   0  16   4     2220.30     2140.13     30.05 o 
   1  16   4      896.78      843.39     15.51 o 
   2  16   4      340.98      331.60      9.49 o 
   3  16   4      182.15      184.34      7.57 o 
   4  16   4      150.45      154.22      8.15 o 
   5  16   4      342.39      356.32     11.01 o 
   6  16   4      104.60      110.16      8.32 o 
   7  16   4        5.75        2.69      7.62 o 
  -9  17   4        0.28       -2.68      4.29 o 
  -8  17   4       13.77       11.11      4.61 o 
  -7  17   4       10.52        4.87      4.62 o 
  -6  17   4       51.28       53.48      6.41 o 
  -5  17   4      114.09      116.69      6.71 o 
  -4  17   4       27.30       27.98      4.36 o 
  -3  17   4       79.23       85.12      5.21 o 
  -2  17   4        1.98        1.64      3.47 o 
  -1  17   4       32.56       47.53      8.33 o 
   0  17   4      242.12      228.09      8.31 o 
   1  17   4      322.03      335.13      9.68 o 
   2  17   4      158.14      144.64      7.78 o 
   3  17   4       83.19       86.30      6.82 o 
   4  17   4        1.35        2.62      4.73 o 
   5  17   4        9.90        4.86      5.05 o 
   6  17   4       71.01       63.19      9.77 o 
  -9  18   4      174.95      175.71     13.35 o 
  -8  18   4       73.11       66.33      6.26 o 
  -7  18   4      420.89      483.84     13.97 o 
  -6  18   4     1007.26     1042.47     19.11 o 
  -5  18   4     1786.23     1830.24     27.93 o 
  -4  18   4     1191.02     1128.84     18.03 o 
  -3  18   4      372.21      366.64     10.68 o 
  -2  18   4      231.60      237.52      8.69 o 
  -1  18   4      262.22      262.26      9.96 o 
   0  18   4      400.46      384.12     12.10 o 
   1  18   4      434.96      436.84     13.09 o 
   2  18   4      162.75      147.08      8.26 o 
   3  18   4      168.49      168.97      8.98 o 
   4  18   4      129.15      133.06      9.09 o 
   5  18   4       95.30      108.26     17.47 o 
  -8  19   4       41.17       18.56     10.10 o 
  -7  19   4      115.82      107.18      9.14 o 
  -6  19   4      128.57      133.92      8.29 o 
  -5  19   4       26.73       26.36      5.66 o 
  -4  19   4       16.05       18.85      4.97 o 
  -3  19   4       94.30       84.84      6.18 o 
  -2  19   4      456.15      484.45     12.32 o 
  -1  19   4      760.20      722.60     17.10 o 
   0  19   4      658.72      636.04     15.96 o 
   1  19   4      217.31      188.56      9.39 o 
   2  19   4       64.69       75.26      6.87 o 
   3  19   4      102.66       88.62      7.31 o 
   4  19   4      287.59      352.53     24.65 o 
  -6  20   4      181.10      180.44     13.78 o 
  -5  20   4      333.79      361.85     12.40 o 
  -4  20   4      415.86      435.69     11.86 o 
  -3  20   4      279.44      287.30     10.00 o 
  -2  20   4      111.55       99.62      7.41 o 
  -1  20   4      204.94      214.42      9.96 o 
   0  20   4       81.22       80.48      6.84 o 
   1  20   4       74.28       80.13      7.01 o 
   2  20   4       46.43       40.16      6.18 o 
   3  20   4       59.44       66.09     13.87 o 
  -5  21   4       72.50       50.40     14.42 o 
  -4  21   4      316.80      367.95     26.16 o 
  -3  21   4      422.85      479.31     21.79 o 
  -2  21   4      556.62      531.39     18.18 o 
  -1  21   4      491.44      447.76     20.98 o 
   0  21   4      162.98      130.04     12.33 o 
 -14   1   5       78.31       67.49      6.38 o 
 -13   1   5      498.09      471.95     10.43 o 
 -12   1   5     1073.75     1009.07     15.83 o 
 -11   1   5      636.59      632.10     11.34 o 
 -10   1   5      187.68      198.38      6.76 o 
  -9   1   5        3.86        9.42      3.68 o 
  -8   1   5      156.25      170.95      7.36 o 
  -7   1   5       56.09       58.41      2.92 o 
  -6   1   5      114.08      134.30      5.15 o 
  -5   1   5        7.21       33.44      3.53 o 
  -4   1   5      615.60      675.44      9.13 o 
  -3   1   5       10.76       11.94      5.04 o 
  -2   1   5      304.04      352.84      5.53 o 
  -1   1   5     4178.52     4164.16     94.79 o 
   0   1   5    14764.22    14579.28    163.29 o 
   1   1   5     4143.39     4176.15     40.09 o 
   2   1   5      506.28      554.92      5.55 o 
   3   1   5        2.98       13.07      3.38 o 
   4   1   5      478.62      490.11      7.04 o 
   5   1   5     3895.01     3864.16     39.48 o 
   6   1   5     6253.99     6123.04     65.88 o 
   7   1   5     2239.86     2236.43     27.36 o 
   8   1   5      677.76      653.73     14.82 o 
   9   1   5      220.39      210.18      8.72 o 
  10   1   5      385.47      404.50     12.35 o 
 -14   2   5      142.63      137.64      7.98 o 
 -13   2   5      180.66      175.84      9.24 o 
 -12   2   5      130.06      109.52      5.24 o 
 -11   2   5      305.52      293.83      7.17 o 
 -10   2   5      870.44      836.20     15.12 o 
  -9   2   5      906.45      960.96     16.01 o 
  -8   2   5     2996.93     3036.60     38.41 o 
  -7   2   5      612.20      591.50      7.44 o 
  -6   2   5     2205.49     2168.21     20.93 o 
  -5   2   5     1486.67     1554.51     15.03 o 
  -4   2   5     2788.89     2840.56     39.26 o 
  -3   2   5     3169.09     3548.10     38.05 o 
  -2   2   5     3253.56     3298.35     35.44 o 
  -1   2   5     4076.30     4005.71     42.02 o 
   0   2   5     5066.43     5068.03     69.18 o 
   1   2   5     2109.31     2272.54     22.54 o 
   2   2   5     1027.87     1061.12     10.18 o 
   3   2   5       14.66       17.79      2.70 o 
   4   2   5      287.77      273.10      5.16 o 
   5   2   5      141.85      134.14      4.52 o 
   6   2   5     1220.85     1191.56     16.47 o 
   7   2   5      536.83      562.74     10.23 o 
   8   2   5      114.72      106.50      5.65 o 
   9   2   5        8.02        3.86      4.30 o 
  10   2   5       18.06        9.91      4.81 o 
 -14   3   5      515.67      518.02     13.62 o 
 -13   3   5      498.55      481.41     12.71 o 
 -12   3   5      145.84      145.86      7.35 o 
 -11   3   5        0.45       -3.95      3.95 o 
 -10   3   5       47.91       61.74      9.00 o 
  -9   3   5      151.82      145.19      6.69 o 
  -8   3   5     3852.35     3821.90     47.34 o 
  -7   3   5      281.79      320.23      9.94 o 
  -6   3   5       99.76       98.57      2.69 o 
  -5   3   5     4019.33     4112.07     35.42 o 
  -4   3   5     3461.27     3699.68     31.89 o 
  -3   3   5      108.20      112.62      6.71 o 
  -2   3   5       39.36       51.99      2.53 o 
  -1   3   5      747.60      874.18     17.15 o 
   0   3   5     2100.91     1982.04     19.29 o 
   1   3   5     5648.84     5927.78     53.59 o 
   2   3   5     4496.21     4371.55     43.47 o 
   3   3   5     1153.47     1116.49     12.53 o 
   4   3   5     2220.18     2268.90     22.79 o 
   5   3   5     1639.56     1659.43     17.88 o 
   6   3   5     1177.77     1205.88     16.19 o 
   7   3   5     1372.71     1362.61     17.30 o 
   8   3   5      562.12      571.23     15.28 o 
   9   3   5      574.54      587.25     14.56 o 
  10   3   5      656.06      714.06     18.91 o 
 -14   4   5      143.24      153.82      8.46 o 
 -13   4   5      250.43      233.33     10.55 o 
 -12   4   5      273.66      272.53      9.65 o 
 -11   4   5     1236.10     1121.64     19.23 o 
 -10   4   5     3635.27     3486.00     45.11 o 
  -9   4   5     3984.98     3928.47     49.29 o 
  -8   4   5     3562.82     3391.91     42.70 o 
  -7   4   5      881.70      933.95     11.79 o 
  -6   4   5      311.51      321.95      5.03 o 
  -5   4   5     2077.51     2142.13     19.52 o 
  -4   4   5    13405.65    13690.26    127.71 o 
  -3   4   5    15953.38    15436.61    128.02 o 
  -2   4   5    17294.17    17236.94    207.15 o 
  -1   4   5     2321.39     2343.15     21.27 o 
   0   4   5      400.59      418.03      5.86 o 
   1   4   5     1814.81     1932.99     20.70 o 
   2   4   5     3338.07     3306.63     33.72 o 
   3   4   5     6491.93     6380.24     62.51 o 
   4   4   5     3624.57     3580.78     36.21 o 
   5   4   5     1430.02     1411.59     15.83 o 
   6   4   5      933.99      913.25     12.37 o 
   7   4   5      499.35      472.16      9.92 o 
   8   4   5      156.75      157.27      7.17 o 
   9   4   5      130.93      139.19      7.20 o 
  10   4   5       37.30       44.53      6.50 o 
 -14   5   5       57.56       52.50      6.62 o 
 -13   5   5       29.92       26.33      5.59 o 
 -12   5   5       24.99       25.33      5.11 o 
 -11   5   5       30.26       25.66      4.87 o 
 -10   5   5        7.18        8.50      4.38 o 
  -9   5   5      137.10      150.37      8.26 o 
  -8   5   5      291.19      295.19      7.22 o 
  -7   5   5     1030.50     1059.89     13.15 o 
  -6   5   5      152.67      165.36      5.67 o 
  -5   5   5      507.95      526.09      6.45 o 
  -4   5   5     2890.75     2878.80     25.59 o 
  -3   5   5       30.07       24.84      3.24 o 
  -2   5   5      256.77      272.36      4.25 o 
  -1   5   5      697.29      667.18      8.00 o 
   0   5   5       37.25       41.90      4.82 o 
   1   5   5     1713.93     1815.95     19.78 o 
   2   5   5     1065.30      982.98     12.36 o 
   3   5   5      730.33      759.12     10.69 o 
   4   5   5      204.02      209.21      6.80 o 
   5   5   5      406.17      423.68      7.00 o 
   6   5   5      466.90      446.16      7.52 o 
   7   5   5      163.75      162.01      5.30 o 
   8   5   5      154.59      146.16      6.90 o 
   9   5   5      105.76      125.05      6.96 o 
  10   5   5      275.50      281.47     12.67 o 
 -14   6   5      777.54      760.42     37.71 o 
 -13   6   5      335.83      341.48     11.41 o 
 -12   6   5      487.63      452.76     18.32 o 
 -11   6   5      766.31      752.72     15.17 o 
 -10   6   5     3854.44     3687.23     47.66 o 
  -9   6   5     8732.25     8493.04     97.85 o 
  -8   6   5     6865.09     6824.09     76.58 o 
  -7   6   5     3061.20     3211.55     33.89 o 
  -6   6   5     3805.30     3936.28     36.97 o 
  -5   6   5     5346.95     5397.94     49.48 o 
  -4   6   5    19050.56    18305.03    161.27 o 
  -3   6   5    22670.79    22279.12    195.61 o 
  -2   6   5     9815.84    10154.51     97.01 o 
  -1   6   5     6404.11     6496.36     58.80 o 
   0   6   5     4888.07     5059.65     50.22 o 
   1   6   5     4706.66     4533.77     45.06 o 
   2   6   5    10094.33    10118.50    110.73 o 
   3   6   5     4665.51     4731.34     49.26 o 
   4   6   5     2383.83     2413.64     26.57 o 
   5   6   5     1592.01     1612.13     23.46 o 
   6   6   5      631.59      587.02      9.17 o 
   7   6   5      591.83      583.44      9.49 o 
   8   6   5      479.59      483.34     10.66 o 
   9   6   5      123.43      125.57      7.02 o 
  10   6   5      128.21      133.76      9.33 o 
 -13   7   5       34.47       41.96      7.01 o 
 -12   7   5        0.55        4.56      6.18 o 
 -11   7   5        1.19        1.15      4.37 o 
 -10   7   5        3.19        0.60      4.13 o 
  -9   7   5        0.93        3.30      3.38 o 
  -8   7   5       20.34       26.78      4.47 o 
  -7   7   5       97.18       92.50      4.07 o 
  -6   7   5       85.76       70.69      3.15 o 
  -5   7   5       15.72       16.66      2.02 o 
  -4   7   5      132.05      131.93      4.31 o 
  -3   7   5        8.44       36.92      2.66 o 
  -2   7   5      133.87      128.85      5.27 o 
  -1   7   5      170.82      166.10      5.50 o 
   0   7   5       89.74       86.08      5.51 o 
   1   7   5        0.06        4.34      2.08 o 
   2   7   5       95.75       91.73      5.36 o 
   3   7   5      103.71      124.71      5.48 o 
   4   7   5      293.15      280.78      9.34 o 
   5   7   5      474.19      444.59      9.50 o 
   6   7   5       99.14      105.96      4.89 o 
   7   7   5        4.92        5.27      2.99 o 
   8   7   5       54.04       45.51      4.33 o 
   9   7   5        4.78        2.47      5.53 o 
 -13   8   5     1194.11     1176.67     24.67 o 
 -12   8   5     1179.30     1204.81     24.33 o 
 -11   8   5      631.75      589.51     15.46 o 
 -10   8   5      979.43     1010.90     15.84 o 
  -9   8   5     2708.32     2697.91     38.18 o 
  -8   8   5     5363.00     5285.83     53.43 o 
  -7   8   5     8542.79     8419.29     82.09 o 
  -6   8   5     9013.56     8975.62     81.05 o 
  -5   8   5     9820.69     9824.09     88.23 o 
  -4   8   5     8094.30     8426.75     76.02 o 
  -3   8   5     5968.59     5828.57     53.43 o 
  -2   8   5     4492.98     4409.91     44.05 o 
  -1   8   5     4327.26     4272.97     40.00 o 
   0   8   5    10890.52    10696.21     95.74 o 
   1   8   5    12987.95    13214.32    125.65 o 
   2   8   5    11592.27    11409.78    117.96 o 
   3   8   5     2841.66     2816.18     32.61 o 
   4   8   5      281.47      282.62      7.00 o 
   5   8   5      152.24      141.28      5.61 o 
   6   8   5     1168.18     1223.49     17.62 o 
   7   8   5     2079.91     2102.66     29.84 o 
   8   8   5     1415.33     1463.37     27.43 o 
   9   8   5      198.11      190.40     11.14 o 
 -13   9   5        9.70       16.45      6.93 o 
 -12   9   5       80.26       89.66     10.18 o 
 -11   9   5       79.02       69.93      5.72 o 
 -10   9   5       55.59       60.46      5.08 o 
  -9   9   5       18.88       12.34      3.37 o 
  -8   9   5       24.47       26.58      3.30 o 
  -7   9   5        2.41        3.21      2.90 o 
  -6   9   5       36.41       36.07      3.30 o 
  -5   9   5      194.06      222.90      5.83 o 
  -4   9   5       29.13       30.53      2.54 o 
  -3   9   5      153.08      141.66      4.21 o 
  -2   9   5      122.71      115.06      3.84 o 
  -1   9   5      202.75      213.66      4.81 o 
   0   9   5      250.50      215.38      5.60 o 
   1   9   5       53.05       79.29      7.38 o 
   2   9   5        1.05       -0.83      2.85 o 
   3   9   5        2.16        1.20      2.99 o 
   4   9   5       51.69       49.35      3.99 o 
   5   9   5      114.03      108.54      4.98 o 
   6   9   5      271.99      245.01      7.42 o 
   7   9   5      110.74      133.34      7.32 o 
   8   9   5       51.16       43.78      5.90 o 
   9   9   5        0.53        0.64      5.80 o 
 -13  10   5     1016.67     1081.42     37.36 o 
 -12  10   5      708.02      712.40     15.47 o 
 -11  10   5      910.67      898.68     21.27 o 
 -10  10   5      897.45      882.85     16.33 o 
  -9  10   5     1386.25     1365.07     21.32 o 
  -8  10   5     2069.84     2146.51     26.69 o 
  -7  10   5     3750.94     3637.83     38.24 o 
  -6  10   5     3221.15     3316.72     35.00 o 
  -5  10   5     8451.31     8472.12     77.02 o 
  -4  10   5     7095.82     7062.58     64.69 o 
  -3  10   5     3697.73     3744.08     35.88 o 
  -2  10   5     2906.84     2883.73     30.52 o 
  -1  10   5     1177.55     1151.74     14.51 o 
   0  10   5     3657.31     3677.14     41.12 o 
   1  10   5    10449.12    10170.94    106.03 o 
   2  10   5     5011.05     4926.54     53.96 o 
   3  10   5     3617.13     3525.09     40.27 o 
   4  10   5      317.26      299.65      7.65 o 
   5  10   5      234.76      242.46      7.29 o 
   6  10   5      755.89      756.11     13.30 o 
   7  10   5     1357.32     1420.89     22.77 o 
   8  10   5      559.54      571.37     13.33 o 
 -13  11   5      103.97      114.22     12.69 o 
 -12  11   5       34.60       23.82      5.39 o 
 -11  11   5       53.43       59.00      6.49 o 
 -10  11   5      125.20      131.29      7.07 o 
  -9  11   5       62.15       63.74      5.17 o 
  -8  11   5      434.62      420.03     11.65 o 
  -7  11   5       42.49       51.51      4.10 o 
  -6  11   5        0.05       -0.69      2.89 o 
  -5  11   5       51.21       60.23      3.53 o 
  -4  11   5      294.97      316.72      6.50 o 
  -3  11   5      132.10      147.11      5.14 o 
  -2  11   5      248.27      281.58      6.54 o 
  -1  11   5      355.31      318.72      6.91 o 
   0  11   5      255.37      229.75      6.70 o 
   1  11   5      338.67      339.89      7.98 o 
   2  11   5      238.08      248.63      6.95 o 
   3  11   5      537.66      545.77     10.38 o 
   4  11   5     1003.01      977.30     15.13 o 
   5  11   5     1069.41     1013.33     15.84 o 
   6  11   5      647.22      674.46     12.70 o 
   7  11   5      217.36      212.82      8.44 o 
   8  11   5       29.29       31.88      5.08 o 
 -12  12   5      156.51      163.53      8.28 o 
 -11  12   5      398.36      399.84     11.50 o 
 -10  12   5     1205.68     1243.92     21.19 o 
  -9  12   5     2259.41     2266.57     33.89 o 
  -8  12   5     1659.22     1615.32     21.83 o 
  -7  12   5      595.49      629.87     11.29 o 
  -6  12   5      532.21      517.12     10.00 o 
  -5  12   5     1686.27     1728.72     22.15 o 
  -4  12   5     3711.09     3659.22     41.41 o 
  -3  12   5     6747.74     6684.95     66.40 o 
  -2  12   5     1660.46     1694.38     20.11 o 
  -1  12   5     1831.63     1842.30     21.49 o 
   0  12   5      543.88      514.00      9.83 o 
   1  12   5     1526.98     1482.03     19.82 o 
   2  12   5     1918.40     1851.95     23.78 o 
   3  12   5     1114.28     1150.09     17.69 o 
   4  12   5      530.26      528.27     10.73 o 
   5  12   5      366.10      373.73      9.22 o 
   6  12   5      298.85      272.44      9.14 o 
   7  12   5      242.65      262.86      9.30 o 
   8  12   5      136.56      139.32      7.42 o 
 -12  13   5       11.81       12.54      7.32 o 
 -11  13   5       42.18       59.09      6.24 o 
 -10  13   5        8.93       15.13      4.97 o 
  -9  13   5      301.07      294.80      8.55 o 
  -8  13   5      620.11      676.93     12.73 o 
  -7  13   5      830.65      819.25     13.58 o 
  -6  13   5       43.98       48.24      5.48 o 
  -5  13   5      993.90      989.04     14.99 o 
  -4  13   5     1001.39      950.08     14.60 o 
  -3  13   5      231.16      230.21      7.37 o 
  -2  13   5      225.90      239.54      6.56 o 
  -1  13   5      333.09      309.85      7.84 o 
   0  13   5      138.19      142.79      6.38 o 
   1  13   5     1201.05     1150.67     16.72 o 
   2  13   5     1646.48     1612.02     21.61 o 
   3  13   5     1348.04     1301.31     18.75 o 
   4  13   5      275.27      285.79      8.18 o 
   5  13   5      244.04      249.85      8.01 o 
   6  13   5      319.08      312.67      9.76 o 
   7  13   5      211.93      216.58      8.77 o 
   8  13   5      385.28      398.43     18.22 o 
 -11  14   5       61.97       73.06      6.59 o 
 -10  14   5      126.16      121.71      7.28 o 
  -9  14   5      367.70      358.39     10.35 o 
  -8  14   5      296.28      289.36      9.14 o 
  -7  14   5      133.32      126.35      7.29 o 
  -6  14   5       32.04       38.23      4.47 o 
  -5  14   5       19.46       28.02      3.77 o 
  -4  14   5      401.09      399.68     11.47 o 
  -3  14   5      845.44      817.76     13.43 o 
  -2  14   5      610.60      614.00     11.29 o 
  -1  14   5      325.74      313.03      8.69 o 
   0  14   5      138.78      147.80      5.89 o 
   1  14   5      142.24      129.60      5.60 o 
   2  14   5      284.48      320.05      8.33 o 
   3  14   5      108.60      103.14      5.68 o 
   4  14   5       75.27       84.18      5.24 o 
   5  14   5       94.84       92.83      5.58 o 
   6  14   5      236.32      265.15      9.37 o 
   7  14   5      171.25      176.01      9.27 o 
 -10  15   5       36.10       45.41      6.38 o 
  -9  15   5       70.10       85.08      6.18 o 
  -8  15   5      196.13      189.67      9.35 o 
  -7  15   5      289.69      296.24      9.38 o 
  -6  15   5        0.14       -3.26      3.78 o 
  -5  15   5      238.29      251.79      7.54 o 
  -4  15   5      350.70      333.89      8.54 o 
  -3  15   5       20.48       12.40      3.96 o 
  -2  15   5        0.59       14.06      5.03 o 
  -1  15   5      159.73      172.04      7.07 o 
   0  15   5      668.32      646.18     12.91 o 
   1  15   5     1232.90     1219.95     19.52 o 
   2  15   5      859.64      794.31     16.07 o 
   3  15   5      305.01      314.59      8.62 o 
   4  15   5      337.20      335.27      9.17 o 
   5  15   5      406.13      453.23     10.66 o 
   6  15   5      513.52      507.60     12.93 o 
   7  15   5      583.37      586.60     25.13 o 
 -10  16   5        0.26       -0.41      6.68 o 
  -9  16   5        0.09       -4.17      4.17 o 
  -8  16   5        5.50       -1.81      4.33 o 
  -7  16   5       45.97       47.67      5.46 o 
  -6  16   5       48.49       57.34      5.54 o 
  -5  16   5        7.06        7.44      3.72 o 
  -4  16   5        0.03        1.16      3.45 o 
  -3  16   5        0.58       -0.74      3.27 o 
  -2  16   5        4.44        8.16      4.30 o 
  -1  16   5       13.47       18.74      5.82 o 
   0  16   5        3.02       10.28      3.93 o 
   1  16   5        1.95        2.02      3.74 o 
   2  16   5       34.70       30.38      4.41 o 
   3  16   5       41.92       52.82      5.03 o 
   4  16   5        2.45        1.02      4.61 o 
   5  16   5       20.87       31.42      4.58 o 
   6  16   5       32.37       35.66      7.04 o 
  -9  17   5        7.27       -0.66      4.54 o 
  -8  17   5        0.38        2.82      4.36 o 
  -7  17   5       10.54       10.59      4.65 o 
  -6  17   5       51.88       66.17      6.51 o 
  -5  17   5        2.74        6.76      4.51 o 
  -4  17   5        3.53        9.46      3.90 o 
  -3  17   5       14.62        5.21      4.01 o 
  -2  17   5      158.23      171.14      7.40 o 
  -1  17   5      783.80      755.15     14.96 o 
   0  17   5      873.75      869.54     16.24 o 
   1  17   5      519.54      470.78     11.47 o 
   2  17   5      100.17      122.64      6.61 o 
   3  17   5        3.30       -4.22      4.22 o 
   4  17   5      176.69      184.55      7.90 o 
   5  17   5      746.07      751.51     19.87 o 
  -9  18   5       36.01       29.79     10.14 o 
  -8  18   5       62.65       70.67      6.39 o 
  -7  18   5      236.51      235.86     10.38 o 
  -6  18   5      373.87      399.67     11.50 o 
  -5  18   5      406.16      405.76     11.38 o 
  -4  18   5      242.32      253.84      8.45 o 
  -3  18   5       95.41       87.86      6.52 o 
  -2  18   5       65.04       62.48      5.52 o 
  -1  18   5      238.82      237.52      8.83 o 
   0  18   5      305.55      325.93     10.01 o 
   1  18   5      485.38      474.95     11.84 o 
   2  18   5      188.40      168.74      7.49 o 
   3  18   5       85.63       72.78      5.84 o 
   4  18   5       13.81       14.04      6.07 o 
  -7  19   5        0.01        0.65      5.27 o 
  -6  19   5       47.70       40.14      5.61 o 
  -5  19   5       35.49       41.51      5.50 o 
  -4  19   5        4.72        3.97      4.32 o 
  -3  19   5        3.35       -0.41      4.95 o 
  -2  19   5        0.27        1.60      4.31 o 
  -1  19   5      110.03      119.97      6.84 o 
   0  19   5      434.48      448.83     11.74 o 
   1  19   5      256.25      264.43     10.88 o 
   2  19   5       28.53       37.82      5.93 o 
   3  19   5       25.10       26.71      8.33 o 
  -6  20   5      361.16      367.27     18.60 o 
  -5  20   5      538.73      520.50     17.53 o 
  -4  20   5      628.15      596.45     15.64 o 
  -3  20   5     1013.90     1030.02     21.62 o 
  -2  20   5      452.10      442.76     13.62 o 
  -1  20   5      665.68      682.51     17.03 o 
   0  20   5      313.07      294.82     11.45 o 
   1  20   5      342.35      351.47     15.02 o 
  -3  21   5        0.21       25.79     11.83 o 
  -2  21   5        0.04       -1.46     10.05 o 
 -14   0   6      170.51      165.51     14.11 o 
 -13   0   6      674.11      622.68     23.50 o 
 -12   0   6      995.05      981.41     38.96 o 
 -11   0   6      198.65      211.71     13.22 o 
 -10   0   6      245.62      213.96     12.63 o 
  -9   0   6     1112.08     1097.42     38.85 o 
  -8   0   6     8258.37     8201.93    153.26 o 
  -7   0   6    19229.47    19472.57    350.60 o 
  -6   0   6    10168.09    10805.71    158.46 o 
  -5   0   6     4879.93     5269.87    152.59 o 
  -4   0   6       11.71       19.51      2.82 o 
  -3   0   6    10486.30    10327.88    160.33 o 
  -2   0   6    23641.64    22017.45    319.48 o 
  -1   0   6    40880.39    39189.00    569.23 o 
   0   0   6    21897.53    21999.25    319.46 o 
   1   0   6     7754.76     7701.91    121.73 o 
   2   0   6     3535.51     3628.56     47.17 o 
   3   0   6     5015.98     4984.27    106.28 o 
   4   0   6     5498.13     5237.90     79.83 o 
   5   0   6     5274.32     5355.45     82.25 o 
   6   0   6     4188.25     4041.63     64.13 o 
   7   0   6     2163.52     2109.96     37.44 o 
   8   0   6     1820.36     1961.73     50.40 o 
   9   0   6      680.20      661.69     23.52 o 
 -14   1   6        3.38       -5.47      5.47 o 
 -13   1   6       74.11       88.25      6.03 o 
 -12   1   6      156.93      164.80      7.02 o 
 -11   1   6      608.78      564.78     11.62 o 
 -10   1   6        6.55        9.16      3.33 o 
  -9   1   6        1.08        1.27      4.12 o 
  -8   1   6       23.15       23.51      4.60 o 
  -7   1   6      155.82      134.92      6.72 o 
  -6   1   6       62.28       68.42      3.07 o 
  -5   1   6     1243.60     1225.08     16.35 o 
  -4   1   6       20.97       23.01      4.23 o 
  -3   1   6      471.53      460.55      7.67 o 
  -2   1   6      459.33      428.37      8.61 o 
  -1   1   6     1673.41     1580.94     20.69 o 
   0   1   6       86.15       71.77      7.62 o 
   1   1   6        3.71        6.64      3.16 o 
   2   1   6      134.30      132.88      4.29 o 
   3   1   6      178.89      171.72      7.08 o 
   4   1   6      308.61      278.68     11.34 o 
   5   1   6        1.57       -4.38      4.38 o 
   6   1   6       11.83       23.30      4.54 o 
   7   1   6        0.33        9.62      3.15 o 
   8   1   6        0.25       -2.17      3.82 o 
   9   1   6        0.81        3.18      4.20 o 
  10   1   6        6.47       -1.46     16.60 o 
 -14   2   6      227.85      250.83     15.27 o 
 -13   2   6      405.85      410.98     11.23 o 
 -12   2   6      693.70      666.42     13.96 o 
 -11   2   6      903.48      876.43     15.85 o 
 -10   2   6      516.71      529.55     11.31 o 
  -9   2   6     3167.99     3068.63     39.24 o 
  -8   2   6     4022.35     3986.06     45.69 o 
  -7   2   6     9222.91     9304.98    107.34 o 
  -6   2   6     7311.71     7373.86     82.91 o 
  -5   2   6     4128.12     4093.96     44.17 o 
  -4   2   6     4523.00     4767.92     53.11 o 
  -3   2   6     7456.65     6941.55     84.27 o 
  -2   2   6    15522.45    15387.32    247.07 o 
  -1   2   6    16079.50    15788.12    161.06 o 
   0   2   6    10987.66    10707.05     94.85 o 
   1   2   6     3885.72     4030.36     37.35 o 
   2   2   6     4026.84     3983.98     43.57 o 
   3   2   6     4976.87     4956.87     59.10 o 
   4   2   6     5238.60     5210.42     57.30 o 
   5   2   6     4105.81     3986.57     44.45 o 
   6   2   6     1101.44     1105.82     15.67 o 
   7   2   6     1025.39     1014.53     15.15 o 
   8   2   6      871.07      836.70     17.40 o 
   9   2   6      990.90     1070.83     21.07 o 
 -14   3   6       31.16       32.24      5.51 o 
 -13   3   6       47.58       32.70      5.33 o 
 -12   3   6      440.50      421.01     11.09 o 
 -11   3   6     1585.67     1538.25     23.58 o 
 -10   3   6     2139.68     2086.28     29.31 o 
  -9   3   6      922.22      876.67     15.05 o 
  -8   3   6      219.45      269.22      7.63 o 
  -7   3   6       96.21      102.00      5.88 o 
  -6   3   6      410.08      423.65      5.63 o 
  -5   3   6     2451.43     2395.69     22.97 o 
  -4   3   6      573.02      560.66      8.97 o 
  -3   3   6     1781.22     1728.98     18.42 o 
  -2   3   6      470.63      552.45      6.63 o 
  -1   3   6      784.89      733.43      8.40 o 
   0   3   6      270.25      268.62      4.52 o 
   1   3   6      211.28      215.01      8.59 o 
   2   3   6      262.58      269.88      5.67 o 
   3   3   6      240.80      209.49      6.25 o 
   4   3   6       92.85       81.58      4.86 o 
   5   3   6        0.37       -5.24      5.24 o 
   6   3   6       12.65       11.30      3.68 o 
   7   3   6      275.06      285.53      7.41 o 
   8   3   6      232.98      218.05      7.46 o 
   9   3   6      136.31      150.73     11.90 o 
 -14   4   6       10.90       12.40      5.18 o 
 -13   4   6      196.80      177.81      8.40 o 
 -12   4   6      591.69      577.11     13.32 o 
 -11   4   6     1092.75     1061.03     18.42 o 
 -10   4   6     1162.60     1126.96     20.02 o 
  -9   4   6      338.46      371.64      9.51 o 
  -8   4   6     1578.86     1582.30     22.60 o 
  -7   4   6     1617.64     1618.39     21.66 o 
  -6   4   6     3074.29     3027.98     28.73 o 
  -5   4   6     3996.73     4040.74     35.06 o 
  -4   4   6     6119.79     6188.13     52.44 o 
  -3   4   6     8297.33     8446.46     70.81 o 
  -2   4   6     9056.19     8780.13     73.57 o 
  -1   4   6     4826.64     4729.51     43.16 o 
   0   4   6      595.23      639.68     12.98 o 
   1   4   6     2503.24     2446.59     25.87 o 
   2   4   6     2966.72     3088.79     32.16 o 
   3   4   6     8090.02     8021.73     85.83 o 
   4   4   6     5653.93     5555.60     60.50 o 
   5   4   6     1275.16     1308.36     20.11 o 
   6   4   6      194.01      174.11      5.81 o 
   7   4   6      130.84      133.55      5.20 o 
   8   4   6      468.34      469.81     11.13 o 
   9   4   6      797.68      802.74     18.38 o 
 -14   5   6      195.40      178.09      8.89 o 
 -13   5   6      280.18      258.31      9.99 o 
 -12   5   6      305.68      294.91     10.09 o 
 -11   5   6     1021.65      998.06     17.82 o 
 -10   5   6     3009.14     2988.21     49.07 o 
  -9   5   6     2718.19     2719.65     59.84 o 
  -8   5   6     2550.46     2394.85     31.89 o 
  -7   5   6     1284.45     1313.35     18.57 o 
  -6   5   6     1143.03     1162.08     12.78 o 
  -5   5   6       25.48       40.26      2.17 o 
  -4   5   6     1791.48     1896.23     17.65 o 
  -3   5   6      513.56      511.68      8.21 o 
  -2   5   6     4364.36     4175.41     38.56 o 
  -1   5   6     3296.79     3396.93     31.92 o 
   0   5   6      334.02      362.08      6.26 o 
   1   5   6      483.63      463.12      7.44 o 
   2   5   6     1381.23     1354.64     16.19 o 
   3   5   6      762.33      825.68     11.60 o 
   4   5   6      221.90      224.19      6.45 o 
   5   5   6      435.88      472.49     10.49 o 
   6   5   6        1.85        9.46      5.02 o 
   7   5   6      415.97      375.65     12.87 o 
   8   5   6      928.50      996.69     22.79 o 
   9   5   6      499.50      464.91     19.33 o 
 -14   6   6        0.55       -4.35      5.60 o 
 -13   6   6      296.63      317.93     10.91 o 
 -12   6   6      308.99      303.02     10.24 o 
 -11   6   6      358.85      348.41     10.31 o 
 -10   6   6       27.92       26.79      4.59 o 
  -9   6   6       38.53       43.63      4.70 o 
  -8   6   6      102.14      109.42      7.55 o 
  -7   6   6      858.89      900.07     13.27 o 
  -6   6   6     1715.06     1759.12     18.20 o 
  -5   6   6     2084.97     2121.86     21.22 o 
  -4   6   6     1223.92     1240.90     13.39 o 
  -3   6   6     1138.01     1086.72     12.01 o 
  -2   6   6     1810.02     1913.97     19.24 o 
  -1   6   6      837.93      847.95     16.26 o 
   0   6   6     1067.45     1024.27     12.74 o 
   1   6   6      519.57      552.73      8.55 o 
   2   6   6     1560.68     1544.15     18.19 o 
   3   6   6     1259.87     1240.01     15.64 o 
   4   6   6     1693.32     1762.85     20.89 o 
   5   6   6      203.28      183.17      5.95 o 
   6   6   6      251.76      257.25      7.97 o 
   7   6   6       79.30       71.31      7.11 o 
   8   6   6      155.17      152.58      9.36 o 
 -13   7   6      761.28      726.12     18.08 o 
 -12   7   6     1354.90     1327.97     22.79 o 
 -11   7   6     1535.61     1517.26     24.17 o 
 -10   7   6      662.31      649.52     13.53 o 
  -9   7   6      674.38      668.17     13.50 o 
  -8   7   6      275.97      303.68      7.46 o 
  -7   7   6     3081.40     3147.03     33.16 o 
  -6   7   6     3587.62     3635.09     34.72 o 
  -5   7   6     5020.86     5099.75     47.25 o 
  -4   7   6      346.62      341.03      5.79 o 
  -3   7   6        2.68        7.87      3.10 o 
  -2   7   6      145.10      141.58      4.02 o 
  -1   7   6      203.84      191.90      4.74 o 
   0   7   6     1282.97     1317.07     15.62 o 
   1   7   6      395.15      418.15     10.02 o 
   2   7   6        7.21        5.15      2.54 o 
   3   7   6      149.23      148.03      5.55 o 
   4   7   6      151.40      143.77      5.67 o 
   5   7   6       12.63       22.36      4.06 o 
   6   7   6      115.27       92.69      5.34 o 
   7   7   6      266.32      293.63     10.49 o 
   8   7   6      211.18      192.12      9.23 o 
   9   7   6      106.33      113.90     16.88 o 
 -13   8   6        2.64       -2.22      5.77 o 
 -12   8   6      166.42      183.05     10.18 o 
 -11   8   6       10.09        8.62      4.71 o 
 -10   8   6        7.77        9.26      4.24 o 
  -9   8   6        5.68        0.21      3.89 o 
  -8   8   6       56.49       62.05      4.22 o 
  -7   8   6       38.73       53.62      3.52 o 
  -6   8   6      547.06      554.45      8.21 o 
  -5   8   6       45.92       72.04      5.09 o 
  -4   8   6       70.72       60.72      2.99 o 
  -3   8   6      197.45      209.46      6.43 o 
  -2   8   6      697.04      714.84      9.18 o 
  -1   8   6       63.30       68.31      3.25 o 
   0   8   6        5.72        7.58      2.43 o 
   1   8   6       33.50       50.85      4.95 o 
   2   8   6       20.12       14.98      3.00 o 
   3   8   6       45.07       39.40      3.51 o 
   4   8   6      117.12      117.93      5.03 o 
   5   8   6        3.36        3.48      5.71 o 
   6   8   6       45.62       49.82      5.02 o 
   7   8   6        7.20        0.96      4.87 o 
   8   8   6        9.43       13.63      5.16 o 
 -13   9   6      572.14      588.97     16.79 o 
 -12   9   6     1363.31     1336.35     26.14 o 
 -11   9   6     1814.27     1782.34     31.14 o 
 -10   9   6      953.95      911.54     19.23 o 
  -9   9   6      185.10      197.80      7.98 o 
  -8   9   6      194.04      214.82      6.19 o 
  -7   9   6     1761.69     1835.54     22.99 o 
  -6   9   6     8101.69     8078.78     79.11 o 
  -5   9   6     5274.64     5174.70     48.40 o 
  -4   9   6     1664.54     1649.57     17.68 o 
  -3   9   6      632.86      588.78      8.40 o 
  -2   9   6      231.00      224.21      5.55 o 
  -1   9   6      274.63      296.58      7.02 o 
   0   9   6     1848.53     1722.06     21.63 o 
   1   9   6     1998.36     1958.81     24.13 o 
   2   9   6        0.07       -0.48      2.77 o 
   3   9   6      153.70      140.00      5.61 o 
   4   9   6      500.17      523.08     10.17 o 
   5   9   6      281.27      275.31      7.70 o 
   6   9   6      154.39      190.29      7.13 o 
   7   9   6      113.46       92.03      6.97 o 
   8   9   6       90.98       95.83      7.17 o 
 -13  10   6      228.69      238.00     13.85 o 
 -12  10   6      100.87      114.89      8.81 o 
 -11  10   6       18.75       24.85      7.06 o 
 -10  10   6        9.16       11.98      5.42 o 
  -9  10   6       60.82       59.49      4.96 o 
  -8  10   6      359.37      372.94      7.75 o 
  -7  10   6     1029.76     1043.86     15.23 o 
  -6  10   6     1689.56     1769.45     20.77 o 
  -5  10   6      608.74      571.43      9.44 o 
  -4  10   6      377.21      370.93      7.30 o 
  -3  10   6      201.05      203.70      5.42 o 
  -2  10   6      259.76      297.84      7.13 o 
  -1  10   6     1834.43     1876.58     23.28 o 
   0  10   6     1299.64     1327.75     17.90 o 
   1  10   6     1133.56     1047.31     15.23 o 
   2  10   6      220.17      228.96      6.86 o 
   3  10   6      138.49      123.73      5.25 o 
   4  10   6      301.02      309.14      8.06 o 
   5  10   6      503.50      494.73     10.42 o 
   6  10   6      412.18      396.27      9.75 o 
   7  10   6      132.63      130.48      7.92 o 
   8  10   6       69.69       71.63     20.56 o 
 -12  11   6      409.43      419.93     14.19 o 
 -11  11   6      533.79      535.89     19.47 o 
 -10  11   6      612.86      622.86     13.56 o 
  -9  11   6      316.33      316.10      9.24 o 
  -8  11   6      670.68      730.68     12.41 o 
  -7  11   6      577.27      578.08     10.60 o 
  -6  11   6     1200.83     1242.12     16.13 o 
  -5  11   6      856.54      876.70     11.55 o 
  -4  11   6       82.03       74.99      4.02 o 
  -3  11   6       35.95       41.40      3.52 o 
  -2  11   6       81.39       89.03      4.52 o 
  -1  11   6      480.76      479.22      9.47 o 
   0  11   6      798.71      813.31     12.95 o 
   1  11   6       34.91       38.61      3.78 o 
   2  11   6      117.52      126.42      5.39 o 
   3  11   6      275.77      270.05      7.54 o 
   4  11   6       20.63       21.05      3.97 o 
   5  11   6       11.97        1.72      3.83 o 
   6  11   6       20.98       30.48      4.51 o 
   7  11   6       79.66       91.02      7.03 o 
   8  11   6      148.73      147.20     15.92 o 
 -12  12   6      517.52      519.13     13.35 o 
 -11  12   6      542.99      570.25     14.16 o 
 -10  12   6      114.08      120.68      6.91 o 
  -9  12   6      143.89      130.50      7.43 o 
  -8  12   6      172.57      172.87      6.48 o 
  -7  12   6      895.20      961.03     14.83 o 
  -6  12   6     2627.34     2568.10     30.89 o 
  -5  12   6     1782.74     1828.06     23.20 o 
  -4  12   6     2626.85     2569.24     28.44 o 
  -3  12   6     2305.00     2337.96     26.29 o 
  -2  12   6     1979.92     1900.33     24.04 o 
  -1  12   6     1650.12     1657.54     21.64 o 
   0  12   6     1164.25     1096.53     16.06 o 
   1  12   6      825.34      843.43     13.58 o 
   2  12   6     2063.64     2015.31     25.75 o 
   3  12   6     2376.87     2391.17     29.91 o 
   4  12   6     1740.22     1736.69     23.66 o 
   5  12   6      942.07      910.60     15.45 o 
   6  12   6      196.93      184.09      7.95 o 
   7  12   6      118.55      129.14      7.99 o 
 -12  13   6       89.27       85.00     10.02 o 
 -11  13   6      199.13      207.15      9.09 o 
 -10  13   6      254.21      280.05      9.93 o 
  -9  13   6       77.89       78.92      6.80 o 
  -8  13   6       49.19       51.85      5.85 o 
  -7  13   6       98.68      107.09      5.74 o 
  -6  13   6      160.92      158.61      7.67 o 
  -5  13   6      251.90      267.52      7.51 o 
  -4  13   6        8.44       17.73      3.82 o 
  -3  13   6       30.30       30.59      4.01 o 
  -2  13   6       63.97       67.25      4.47 o 
  -1  13   6      367.42      361.31      8.61 o 
   0  13   6       87.81       92.99      5.67 o 
   1  13   6       31.24       40.25      3.91 o 
   2  13   6      220.28      219.93      7.92 o 
   3  13   6       17.11       22.70      5.54 o 
   4  13   6       15.87       19.96      4.36 o 
   5  13   6      181.09      196.13      7.53 o 
   6  13   6        3.30        1.16      4.12 o 
   7  13   6       34.95       26.38     10.19 o 
 -12  14   6      268.63      317.78     27.11 o 
 -11  14   6      511.91      501.61     14.60 o 
 -10  14   6      820.01      865.52     19.26 o 
  -9  14   6      356.35      375.84     15.45 o 
  -8  14   6      656.14      668.84     13.89 o 
  -7  14   6      490.25      501.97     13.49 o 
  -6  14   6      932.92      930.96     17.35 o 
  -5  14   6     2298.63     2263.76     28.32 o 
  -4  14   6     2914.86     2951.01     35.18 o 
  -3  14   6     4267.13     4160.97     51.68 o 
  -2  14   6     3507.44     3376.54     43.18 o 
  -1  14   6     1797.95     1699.40     22.67 o 
   0  14   6      977.24      984.16     15.44 o 
   1  14   6     1175.92     1162.59     17.42 o 
   2  14   6     2206.05     2183.22     28.01 o 
   3  14   6     3290.31     3192.72     38.61 o 
   4  14   6     2780.49     2777.49     34.75 o 
   5  14   6      871.34      885.86     15.59 o 
   6  14   6      270.60      285.68      9.77 o 
 -10  15   6      134.90      121.40      8.10 o 
  -9  15   6        4.61        7.59      4.58 o 
  -8  15   6       55.98       59.93      6.78 o 
  -7  15   6        5.05        8.44      4.40 o 
  -6  15   6        0.05        4.55      4.01 o 
  -5  15   6       64.95       87.79      5.47 o 
  -4  15   6      106.61       94.00      5.46 o 
  -3  15   6       28.76       44.87      4.76 o 
  -2  15   6        1.33        6.13      3.86 o 
  -1  15   6       77.97       79.28      5.31 o 
   0  15   6        6.35       10.91      3.90 o 
   1  15   6        1.11        3.25      3.61 o 
   2  15   6        3.32        2.45      3.73 o 
   3  15   6       17.11       19.53      4.29 o 
   4  15   6       42.77       45.30      4.86 o 
   5  15   6        3.17        5.78      3.98 o 
   6  15   6        0.15        5.00      8.72 o 
 -10  16   6      189.82      177.22     21.24 o 
  -9  16   6      558.03      613.70     14.13 o 
  -8  16   6     1179.29     1231.87     21.20 o 
  -7  16   6     1920.08     1999.80     29.61 o 
  -6  16   6     1514.93     1486.38     25.91 o 
  -5  16   6      669.15      633.90     13.50 o 
  -4  16   6      678.19      663.45     13.63 o 
  -3  16   6      796.32      778.16     15.01 o 
  -2  16   6     2771.41     2800.10     37.62 o 
  -1  16   6     2555.33     2498.57     34.33 o 
   0  16   6     2629.49     2606.61     35.54 o 
   1  16   6     1062.07     1033.20     18.11 o 
   2  16   6     1081.22     1097.61     18.96 o 
   3  16   6      718.67      701.78     14.49 o 
   4  16   6      912.43      979.58     16.74 o 
   5  16   6      627.43      627.07     15.92 o 
  -9  17   6        0.12       -1.63      4.98 o 
  -8  17   6       40.94       32.64      5.46 o 
  -7  17   6      257.06      278.01     10.02 o 
  -6  17   6      217.43      209.29      8.66 o 
  -5  17   6      122.17      129.49      7.84 o 
  -4  17   6       18.55       15.66      4.50 o 
  -3  17   6        7.00        1.53      4.03 o 
  -2  17   6       10.89       13.78      4.45 o 
  -1  17   6       46.47       58.20      5.45 o 
   0  17   6        5.97        5.59      4.27 o 
   1  17   6       86.36       87.76      5.98 o 
   2  17   6        1.71        1.65      4.04 o 
   3  17   6       28.55       24.78      4.69 o 
   4  17   6       33.27       34.75      6.15 o 
  -9  18   6      135.83      128.59     14.56 o 
  -8  18   6      766.97      810.90     21.86 o 
  -7  18   6     1283.72     1318.58     22.63 o 
  -6  18   6      995.56     1033.72     21.27 o 
  -5  18   6      331.13      302.88     11.21 o 
  -4  18   6      165.30      146.61      7.99 o 
  -3  18   6      458.26      472.83     11.96 o 
  -2  18   6     1696.56     1716.27     26.43 o 
  -1  18   6     2192.42     2203.65     31.87 o 
   0  18   6     1563.56     1505.74     23.99 o 
   1  18   6      742.70      755.23     15.36 o 
   2  18   6      325.39      309.44      9.87 o 
   3  18   6      516.69      614.99     17.47 o 
  -8  19   6       40.88       67.14     16.10 o 
  -7  19   6       40.35       58.09      9.83 o 
  -6  19   6      179.95      185.86      9.38 o 
  -5  19   6      177.92      159.04      8.74 o 
  -4  19   6      165.63      162.95      7.93 o 
  -3  19   6       37.18       43.58      5.34 o 
  -2  19   6        0.32        4.78      4.44 o 
  -1  19   6        6.70        6.77      4.60 o 
   0  19   6       17.45       17.10      4.77 o 
   1  19   6       19.77       20.93      4.67 o 
   2  19   6        3.58       -2.55      7.64 o 
  -5  20   6      164.17      178.31     18.65 o 
  -4  20   6      208.98      245.36     20.83 o 
  -3  20   6      459.31      497.17     14.65 o 
  -2  20   6      542.14      533.58     16.19 o 
  -1  20   6      530.44      521.37     19.56 o 
   0  20   6      209.97      248.41     18.47 o 
 -14   1   7     1515.28     1506.21     39.12 o 
 -13   1   7     1280.62     1219.11     25.15 o 
 -12   1   7     1237.13     1176.03     23.69 o 
 -11   1   7      972.12      917.68     19.40 o 
 -10   1   7     3409.91     3369.47     50.05 o 
  -9   1   7     7220.16     7217.79     97.31 o 
  -8   1   7     6932.58     6814.77     91.54 o 
  -7   1   7     8435.91     8488.47     98.64 o 
  -6   1   7     4338.99     4274.33     79.17 o 
  -5   1   7     5177.39     5136.98     65.11 o 
  -4   1   7     7497.07     7322.76    102.62 o 
  -3   1   7     4967.58     4824.17     55.60 o 
  -2   1   7     4287.90     4354.47     94.78 o 
  -1   1   7     4463.97     4455.36     58.59 o 
   0   1   7     4093.58     4104.19     55.75 o 
   1   1   7     6229.12     6219.34     82.30 o 
   2   1   7     2486.69     2464.51     36.68 o 
   3   1   7      246.98      226.95      6.34 o 
   4   1   7       45.38       56.40      4.72 o 
   5   1   7       31.69       37.82      3.39 o 
   6   1   7      267.29      276.12      6.64 o 
   7   1   7      846.55      837.15     13.36 o 
   8   1   7      162.15      171.34      7.34 o 
   9   1   7        3.39        2.94      4.93 o 
 -14   2   7       92.17       96.25      8.70 o 
 -13   2   7       94.34      103.56      8.10 o 
 -12   2   7        8.57        8.64      5.33 o 
 -11   2   7      199.10      204.19      9.49 o 
 -10   2   7      263.82      284.48     10.50 o 
  -9   2   7       42.03       41.59      5.71 o 
  -8   2   7      185.93      182.26      8.35 o 
  -7   2   7     1642.46     1666.40     23.10 o 
  -6   2   7     1525.36     1520.32     31.42 o 
  -5   2   7      672.69      685.85     10.07 o 
  -4   2   7       16.08       13.72      3.81 o 
  -3   2   7      624.98      580.58      9.27 o 
  -2   2   7       60.11       73.43      5.61 o 
  -1   2   7     1839.69     1791.96     23.57 o 
   0   2   7     3449.05     3383.64     41.41 o 
   1   2   7     3338.33     3337.22     40.82 o 
   2   2   7      537.48      532.76      9.95 o 
   3   2   7       40.63       47.86      3.79 o 
   4   2   7      103.21      106.11      5.51 o 
   5   2   7      351.08      330.44      8.58 o 
   6   2   7      842.15      862.92     19.21 o 
   7   2   7      637.47      625.09     10.85 o 
   8   2   7      139.00      145.10      9.85 o 
 -14   3   7      850.65      827.17     20.70 o 
 -13   3   7      627.78      629.17     17.19 o 
 -12   3   7      345.71      342.65     10.06 o 
 -11   3   7     1168.96     1139.49     19.95 o 
 -10   3   7     2565.97     2453.50     32.83 o 
  -9   3   7     5387.62     5175.37     71.84 o 
  -8   3   7     7196.92     7129.43     95.48 o 
  -7   3   7      811.14      873.90     14.36 o 
  -6   3   7     1234.58     1342.80     17.02 o 
  -5   3   7     2073.52     2082.87     27.00 o 
  -4   3   7     7557.18     7276.49     76.48 o 
  -3   3   7    14931.40    14482.79    216.97 o 
  -2   3   7     6536.86     6539.99     76.01 o 
  -1   3   7     1300.50     1279.95     28.52 o 
   0   3   7      816.09      892.64     14.22 o 
   1   3   7     1008.34      974.25     13.39 o 
   2   3   7     2105.82     2070.81     27.61 o 
   3   3   7     1931.86     1931.28     30.01 o 
   4   3   7      651.97      637.96     12.05 o 
   5   3   7      294.75      281.52      8.03 o 
   6   3   7      357.50      342.69      9.31 o 
   7   3   7       32.05       38.22      4.71 o 
   8   3   7        6.66        7.03      6.14 o 
 -14   4   7       25.10       27.86      6.80 o 
 -13   4   7        0.74       -3.48      5.20 o 
 -12   4   7        6.38        8.72      4.21 o 
 -11   4   7      215.34      221.79      7.86 o 
 -10   4   7      161.46      167.82      6.68 o 
  -9   4   7        8.49       19.81      5.15 o 
  -8   4   7      109.70       98.76      4.95 o 
  -7   4   7      280.01      272.27      4.92 o 
  -6   4   7     3799.88     3860.95     46.49 o 
  -5   4   7     3354.56     3403.69     50.49 o 
  -4   4   7     4123.36     4096.19     44.65 o 
  -3   4   7      237.71      247.86      5.57 o 
  -2   4   7     1445.17     1464.05     17.15 o 
  -1   4   7     1008.90      999.13     11.82 o 
   0   4   7     4985.12     5092.01     54.65 o 
   1   4   7     5713.69     5740.42     69.56 o 
   2   4   7     3027.31     2973.91     37.70 o 
   3   4   7     1688.38     1623.56     23.21 o 
   4   4   7      612.72      594.93     11.88 o 
   5   4   7      511.02      502.99     11.01 o 
   6   4   7      991.11      981.72     17.23 o 
   7   4   7      645.77      693.02     16.15 o 
   8   4   7      522.22      550.75     25.45 o 
 -14   5   7      376.84      393.95     11.37 o 
 -13   5   7      548.41      542.34     15.28 o 
 -12   5   7      477.39      495.64     12.17 o 
 -11   5   7      671.80      653.84     15.71 o 
 -10   5   7     1221.00     1180.59     20.01 o 
  -9   5   7     1126.86     1087.15     17.61 o 
  -8   5   7      842.33      822.50     14.13 o 
  -7   5   7      966.48      966.81     13.64 o 
  -6   5   7      848.94      840.25     12.08 o 
  -5   5   7     3922.67     3817.07     35.74 o 
  -4   5   7     3564.69     3609.66     33.82 o 
  -3   5   7     2178.64     2205.85     23.24 o 
  -2   5   7      541.53      564.01      8.12 o 
  -1   5   7       10.97       22.88      6.44 o 
   0   5   7       92.13       92.03      3.95 o 
   1   5   7      796.68      763.21     11.70 o 
   2   5   7      985.43     1033.37     17.88 o 
   3   5   7      608.33      609.68     11.85 o 
   4   5   7      157.72      158.30      6.26 o 
   5   5   7        9.57       12.23      3.79 o 
   6   5   7        1.06       -0.77      3.84 o 
   7   5   7       11.97        7.91      4.76 o 
   8   5   7        3.06        8.86      5.37 o 
 -14   6   7       17.02       17.02      5.37 o 
 -13   6   7      144.56      150.48      8.04 o 
 -12   6   7       27.31       25.43      5.35 o 
 -11   6   7      145.11      140.84      7.04 o 
 -10   6   7      587.97      605.68     12.77 o 
  -9   6   7      303.45      294.60      8.75 o 
  -8   6   7       21.90       29.58      3.39 o 
  -7   6   7       30.16       29.29      3.29 o 
  -6   6   7     1364.26     1368.96     16.14 o 
  -5   6   7     4026.65     4047.10     44.84 o 
  -4   6   7     5061.10     4879.06     48.56 o 
  -3   6   7     2687.78     2764.95     31.21 o 
  -2   6   7      194.23      206.02      8.08 o 
  -1   6   7     1726.71     1768.43     21.40 o 
   0   6   7     4722.16     4690.20     51.03 o 
   1   6   7     4933.79     4824.08     52.70 o 
   2   6   7     4710.61     4585.87     50.69 o 
   3   6   7     1671.69     1673.72     24.09 o 
   4   6   7     1435.17     1456.28     24.14 o 
   5   6   7     2082.02     2028.66     31.66 o 
   6   6   7     1650.95     1637.50     33.19 o 
   7   6   7     1078.99     1012.99     23.04 o 
   8   6   7      652.83      678.80     18.20 o 
 -14   7   7        1.38        3.18      9.28 o 
 -13   7   7      249.48      245.50      9.89 o 
 -12   7   7      329.61      311.19     10.34 o 
 -11   7   7      204.84      219.06      8.56 o 
 -10   7   7        2.27        2.52      4.08 o 
  -9   7   7       82.78       83.50      5.54 o 
  -8   7   7      111.88      120.98      5.12 o 
  -7   7   7       19.77       20.77      3.44 o 
  -6   7   7      560.80      556.35      8.79 o 
  -5   7   7     1505.03     1561.08     18.30 o 
  -4   7   7     1267.90     1263.66     15.13 o 
  -3   7   7      140.87      139.25      4.82 o 
  -2   7   7      563.74      588.42      9.53 o 
  -1   7   7      267.37      285.23      6.55 o 
   0   7   7       12.19       19.85      3.08 o 
   1   7   7      996.59      995.17     14.30 o 
   2   7   7     1395.02     1370.92     21.83 o 
   3   7   7      104.16      107.46      5.22 o 
   4   7   7       66.27       72.36      5.34 o 
   5   7   7       64.77       59.08      5.54 o 
   6   7   7        1.46       -0.17      6.50 o 
   7   7   7       74.97       98.69     10.13 o 
   8   7   7       61.31       35.48     10.10 o 
 -13   8   7       55.19       57.24      7.15 o 
 -12   8   7        5.22        2.64      4.90 o 
 -11   8   7       74.78       77.70      8.36 o 
 -10   8   7      410.03      422.49     10.93 o 
  -9   8   7      451.73      438.50     10.70 o 
  -8   8   7      218.38      227.60      6.96 o 
  -7   8   7      465.96      462.83      9.30 o 
  -6   8   7      641.76      618.29      9.63 o 
  -5   8   7     2159.04     2125.02     23.58 o 
  -4   8   7     1371.35     1412.13     18.10 o 
  -3   8   7     2300.32     2304.28     24.99 o 
  -2   8   7     2798.11     2884.65     30.49 o 
  -1   8   7     5221.41     5125.10     51.33 o 
   0   8   7     5709.11     5671.71     62.90 o 
   1   8   7     2964.38     2981.14     41.92 o 
   2   8   7     1186.41     1213.53     18.45 o 
   3   8   7      684.32      690.90     20.68 o 
   4   8   7     1620.66     1612.22     26.55 o 
   5   8   7     3258.47     3228.60     47.05 o 
   6   8   7     2795.08     2755.06     61.84 o 
   7   8   7     1315.59     1321.27     34.09 o 
 -13   9   7      127.68      121.47      8.87 o 
 -12   9   7       75.58       74.24      7.51 o 
 -11   9   7       19.00       28.10      6.01 o 
 -10   9   7       18.05       23.39      4.96 o 
  -9   9   7       57.78       61.37      5.28 o 
  -8   9   7      335.56      340.38      8.14 o 
  -7   9   7      709.64      703.62     13.26 o 
  -6   9   7      319.48      332.18      8.05 o 
  -5   9   7      364.05      386.35      7.52 o 
  -4   9   7       18.21       21.63      4.64 o 
  -3   9   7       31.48       42.57      3.76 o 
  -2   9   7       66.86       66.85      4.13 o 
  -1   9   7      145.64      151.25      5.55 o 
   0   9   7      110.65      113.79      4.93 o 
   1   9   7      266.75      258.39      7.02 o 
   2   9   7        6.31        7.52      3.16 o 
   3   9   7       23.30       19.30      3.47 o 
   4   9   7       21.84       23.92      3.84 o 
   5   9   7        3.95        6.76      4.85 o 
   6   9   7        1.74        0.90     10.66 o 
   7   9   7       17.29       23.79      6.25 o 
 -13  10   7       27.56       26.62     10.85 o 
 -12  10   7       14.27       17.14      6.27 o 
 -11  10   7      220.22      230.25     10.56 o 
 -10  10   7      780.23      774.26     22.38 o 
  -9  10   7      364.00      381.51     10.25 o 
  -8  10   7      168.97      183.05      7.00 o 
  -7  10   7       70.59       69.31      4.51 o 
  -6  10   7      188.30      191.03      6.62 o 
  -5  10   7     1912.75     1886.48     20.24 o 
  -4  10   7     2517.70     2503.93     27.29 o 
  -3  10   7     1771.80     1814.90     22.74 o 
  -2  10   7     3081.98     3020.09     34.95 o 
  -1  10   7     2072.31     2095.48     25.78 o 
   0  10   7     2635.17     2557.27     30.63 o 
   1  10   7     2035.95     2090.43     26.11 o 
   2  10   7      558.62      554.06     10.51 o 
   3  10   7      897.64      916.66     14.61 o 
   4  10   7     1611.58     1575.44     25.70 o 
   5  10   7     2029.14     2112.68     34.09 o 
   6  10   7     1600.59     1630.79     30.14 o 
   7  10   7      536.98      583.71     18.90 o 
 -12  11   7      583.56      589.06     16.47 o 
 -11  11   7      766.13      729.41     17.95 o 
 -10  11   7      493.80      533.07     15.18 o 
  -9  11   7      138.98      138.54     10.29 o 
  -8  11   7      250.10      260.81      9.65 o 
  -7  11   7      200.16      218.98      7.20 o 
  -6  11   7     1699.50     1720.71     20.65 o 
  -5  11   7     2672.96     2724.78     30.94 o 
  -4  11   7     2687.89     2766.11     32.47 o 
  -3  11   7     1845.14     1821.37     23.13 o 
  -2  11   7       42.13       45.90      4.28 o 
  -1  11   7       85.12       95.34      4.88 o 
   0  11   7      164.43      165.16      6.15 o 
   1  11   7      827.82      841.08     13.55 o 
   2  11   7     1403.48     1358.41     20.84 o 
   3  11   7      487.69      437.92      9.76 o 
   4  11   7       49.63       48.55      4.68 o 
   5  11   7        0.15       -2.48      4.16 o 
   6  11   7        2.17       -1.30      5.70 o 
   7  11   7       13.37       10.30      7.36 o 
 -12  12   7        0.39       -5.63      7.22 o 
 -11  12   7      118.93      124.28      8.90 o 
 -10  12   7      295.77      305.67     11.90 o 
  -9  12   7      222.73      196.25      9.72 o 
  -8  12   7       52.41       51.49      5.24 o 
  -7  12   7       21.28       23.74      3.70 o 
  -6  12   7      164.84      184.42      6.95 o 
  -5  12   7     1194.42     1215.88     17.21 o 
  -4  12   7     1737.83     1689.21     23.82 o 
  -3  12   7      806.55      731.46     12.39 o 
  -2  12   7        4.37       15.46      5.44 o 
  -1  12   7      256.75      263.33      7.37 o 
   0  12   7      395.33      409.20      9.05 o 
   1  12   7     1393.74     1329.71     18.94 o 
   2  12   7     1182.18     1135.28     26.87 o 
   3  12   7      805.13      831.46     14.35 o 
   4  12   7      582.14      612.11     12.22 o 
   5  12   7      539.96      574.13     14.27 o 
   6  12   7      240.62      252.93     10.29 o 
 -12  13   7      483.98      489.95     22.68 o 
 -11  13   7      828.52      850.40     20.05 o 
 -10  13   7     1640.53     1675.71     30.37 o 
  -9  13   7     1778.01     1864.70     37.43 o 
  -8  13   7      726.84      774.62     14.84 o 
  -7  13   7      738.58      724.16     15.81 o 
  -6  13   7      570.65      587.42     12.13 o 
  -5  13   7     1792.05     1767.51     26.69 o 
  -4  13   7     3513.21     3508.92     44.25 o 
  -3  13   7     2399.29     2388.80     29.44 o 
  -2  13   7     1235.81     1250.19     18.63 o 
  -1  13   7      172.40      156.91      6.08 o 
   0  13   7       74.66       81.71      4.78 o 
   1  13   7      248.40      230.84      7.94 o 
   2  13   7      824.60      875.69     14.78 o 
   3  13   7      456.44      441.06     10.35 o 
   4  13   7      314.20      334.69      9.27 o 
   5  13   7       12.68        8.55      4.37 o 
   6  13   7        0.32        9.60     10.96 o 
 -11  14   7        2.36       -5.87     12.33 o 
 -10  14   7        2.03        5.45      5.51 o 
  -9  14   7       71.28       79.92      7.10 o 
  -8  14   7       71.99       60.05      5.44 o 
  -7  14   7      249.94      264.07      8.77 o 
  -6  14   7      361.21      359.71     10.75 o 
  -5  14   7      211.86      213.90      8.26 o 
  -4  14   7       10.02       23.08      4.15 o 
  -3  14   7        3.64        5.93      3.80 o 
  -2  14   7        2.02        6.78      3.42 o 
  -1  14   7      253.04      250.29      7.55 o 
   0  14   7      575.24      600.76     11.53 o 
   1  14   7      439.25      417.36      9.64 o 
   2  14   7      123.95      137.60      6.28 o 
   3  14   7       36.79       38.75      4.70 o 
   4  14   7        2.47        3.31      3.89 o 
   5  14   7       43.03       46.58      4.84 o 
 -11  15   7      503.03      543.12     33.98 o 
 -10  15   7      799.40      835.87     19.23 o 
  -9  15   7     1743.26     1826.17     31.66 o 
  -8  15   7     1572.43     1581.90     24.82 o 
  -7  15   7     1043.40     1112.99     19.31 o 
  -6  15   7      628.07      626.28     14.77 o 
  -5  15   7     1147.99     1181.04     26.09 o 
  -4  15   7     1802.53     1779.45     26.07 o 
  -3  15   7     2164.80     2188.22     30.62 o 
  -2  15   7     1167.38     1121.11     18.71 o 
  -1  15   7      364.22      373.87     10.08 o 
   0  15   7      460.15      430.98     10.70 o 
   1  15   7      790.25      831.69     14.52 o 
   2  15   7      809.34      813.82     14.57 o 
   3  15   7      440.64      472.06     10.97 o 
   4  15   7       35.13       22.09      4.43 o 
   5  15   7        7.13        8.95      6.40 o 
 -10  16   7       31.83       44.76     15.10 o 
  -9  16   7        7.48        3.53      5.58 o 
  -8  16   7       42.68       58.33      5.88 o 
  -7  16   7       59.20       54.29      6.11 o 
  -6  16   7      139.48      111.22      8.18 o 
  -5  16   7        2.24        2.33      4.76 o 
  -4  16   7       49.34       49.22      5.08 o 
  -3  16   7      258.52      253.09      8.70 o 
  -2  16   7       40.67       48.27      5.12 o 
  -1  16   7       11.04       11.49      4.25 o 
   0  16   7      139.45      139.71      6.81 o 
   1  16   7       28.75       47.14      4.99 o 
   2  16   7       37.90       46.59      5.03 o 
   3  16   7      136.02      138.83      6.66 o 
   4  16   7       31.57       34.47      7.23 o 
  -9  17   7      793.15      841.14     27.09 o 
  -8  17   7      895.74      905.29     19.54 o 
  -7  17   7      647.06      655.18     18.04 o 
  -6  17   7      822.13      876.43     18.86 o 
  -5  17   7      926.11      919.71     19.15 o 
  -4  17   7      947.53      951.56     20.20 o 
  -3  17   7      730.68      685.20     14.27 o 
  -2  17   7      510.71      499.59     12.09 o 
  -1  17   7      352.47      380.63     10.58 o 
   0  17   7      779.39      825.73     16.02 o 
   1  17   7      787.93      817.90     16.06 o 
   2  17   7      476.20      430.74     11.34 o 
   3  17   7      131.55      124.90     11.38 o 
  -8  18   7       71.99       77.15     12.96 o 
  -7  18   7       34.59       30.74      7.69 o 
  -6  18   7       15.40        7.02      5.23 o 
  -5  18   7        2.73        3.42      5.08 o 
  -4  18   7       30.42       22.60      4.89 o 
  -3  18   7      104.17      106.21      6.43 o 
  -2  18   7      211.37      201.59      8.47 o 
  -1  18   7      218.72      244.37      9.11 o 
   0  18   7      189.19      214.15      8.64 o 
   1  18   7      148.09      160.79      7.57 o 
   2  18   7       43.22       32.16     13.60 o 
  -6  19   7      144.19      125.96     15.83 o 
  -5  19   7      140.69      130.16      7.95 o 
  -4  19   7      434.76      453.44     13.39 o 
  -3  19   7      327.76      338.07     10.51 o 
  -2  19   7      427.19      438.59     11.86 o 
  -1  19   7      256.08      245.22      9.24 o 
   0  19   7      190.17      189.16     12.43 o 
  -3  20   7       44.25       40.80     12.96 o 
 -14   0   8      108.93      125.45     12.84 o 
 -13   0   8       64.74       57.72     10.84 o 
 -12   0   8      454.79      429.75     19.45 o 
 -11   0   8      731.42      686.51     25.59 o 
 -10   0   8     1002.16      980.47     28.42 o 
  -9   0   8      118.58      139.41     10.71 o 
  -8   0   8       42.51       29.36     19.56 o 
  -7   0   8        0.29        5.69      3.85 o 
  -6   0   8      560.19      498.31     12.20 o 
  -5   0   8       65.47       86.47      6.24 o 
  -4   0   8      214.89      188.84      6.88 o 
  -3   0   8     2435.86     2389.65     38.80 o 
  -2   0   8      957.20      904.99     22.82 o 
  -1   0   8       68.92       85.72      7.03 o 
   0   0   8       23.21       23.36     10.46 o 
   1   0   8       54.85       64.37      8.46 o 
   2   0   8     1135.13     1184.45     30.39 o 
   3   0   8     2447.27     2411.90     54.08 o 
   4   0   8      566.24      585.06     20.04 o 
   5   0   8      488.32      504.30     18.96 o 
   6   0   8      370.21      342.97     43.46 o 
   7   0   8      586.74      619.42     22.75 o 
   8   0   8      547.93      529.07     40.62 o 
 -14   1   8      147.49      136.53      9.47 o 
 -13   1   8      195.16      197.27     10.47 o 
 -12   1   8      183.09      189.49      9.77 o 
 -11   1   8       83.17       80.23      6.78 o 
 -10   1   8      172.78      162.70      8.45 o 
  -9   1   8       17.75       14.10      4.44 o 
  -8   1   8      510.25      497.17     14.37 o 
  -7   1   8     1654.58     1745.02     36.46 o 
  -6   1   8     1649.07     1626.15     43.00 o 
  -5   1   8      871.63      841.43     16.67 o 
  -4   1   8        1.76        2.93      1.94 o 
  -3   1   8       53.97       45.18      6.00 o 
  -2   1   8      177.73      204.58      6.90 o 
  -1   1   8      319.19      347.02      9.36 o 
   0   1   8     2142.84     2106.46     32.08 o 
   1   1   8      620.79      650.27     14.25 o 
   2   1   8      387.60      378.99     10.91 o 
   3   1   8        0.86        7.47      4.41 o 
   4   1   8       41.19       33.44      5.12 o 
   5   1   8        0.12        0.74      2.50 o 
   6   1   8       65.06       62.93      4.55 o 
   7   1   8      101.18      112.93      5.81 o 
   8   1   8       34.66       30.67     13.55 o 
 -14   2   8      168.33      150.63      9.71 o 
 -13   2   8      141.17      131.74     10.15 o 
 -12   2   8      148.61      153.26      9.08 o 
 -11   2   8      572.03      550.80     14.84 o 
 -10   2   8      486.13      493.70     13.56 o 
  -9   2   8      207.26      230.86     10.09 o 
  -8   2   8      377.22      354.38     12.10 o 
  -7   2   8      428.30      410.37      9.34 o 
  -6   2   8      391.69      416.45      7.85 o 
  -5   2   8       21.81       31.73      3.54 o 
  -4   2   8     1167.40     1121.77     17.99 o 
  -3   2   8     1524.33     1488.76     20.38 o 
  -2   2   8       48.74       79.16      4.19 o 
  -1   2   8       18.58       22.88      5.51 o 
   0   2   8       10.32       15.09      5.51 o 
   1   2   8     1191.55     1184.96     21.16 o 
   2   2   8     3409.48     3232.93     47.00 o 
   3   2   8     2294.75     2328.54     30.91 o 
   4   2   8      929.48      893.45     15.00 o 
   5   2   8      156.91      157.84      6.86 o 
   6   2   8      238.42      254.04      7.92 o 
   7   2   8      509.44      512.87     11.75 o 
   8   2   8      685.51      757.22     22.30 o 
 -14   3   8      284.72      303.24     13.10 o 
 -13   3   8      963.27      948.48     21.85 o 
 -12   3   8      625.73      632.21     16.71 o 
 -11   3   8      362.95      374.15     12.34 o 
 -10   3   8       80.74       76.80      6.46 o 
  -9   3   8       29.38       37.12      5.54 o 
  -8   3   8     2344.17     2313.70     35.94 o 
  -7   3   8     4231.19     4166.09     67.57 o 
  -6   3   8     7026.63     6966.28     74.20 o 
  -5   3   8     2972.97     2919.41     33.82 o 
  -4   3   8      421.12      419.57     13.49 o 
  -3   3   8      176.81      207.27      6.03 o 
  -2   3   8     1040.27     1033.36     15.60 o 
  -1   3   8     3368.84     3196.64     53.01 o 
   0   3   8     3357.27     3300.09     55.19 o 
   1   3   8     3007.97     2863.02     41.99 o 
   2   3   8      801.48      799.43     13.38 o 
   3   3   8      746.56      749.24     13.32 o 
   4   3   8      351.18      321.19      9.65 o 
   5   3   8      120.96      136.08      6.47 o 
   6   3   8      197.42      189.43      8.51 o 
   7   3   8      161.01      181.11     10.01 o 
 -14   4   8      202.52      192.61     10.83 o 
 -13   4   8       78.91       71.30      7.81 o 
 -12   4   8      247.87      236.33     10.83 o 
 -11   4   8      135.92      129.45      8.00 o 
 -10   4   8       99.04      105.62      6.97 o 
  -9   4   8       38.57       39.86      6.35 o 
  -8   4   8       24.43       30.32      5.18 o 
  -7   4   8      123.67      140.85      6.52 o 
  -6   4   8      199.52      188.56      5.74 o 
  -5   4   8      131.58      164.40      7.39 o 
  -4   4   8      743.60      770.65     14.86 o 
  -3   4   8      143.39      144.19      5.70 o 
  -2   4   8      498.34      478.68      9.62 o 
  -1   4   8       45.23       42.74      3.93 o 
   0   4   8        0.52        7.75      3.87 o 
   1   4   8      750.50      736.12     17.40 o 
   2   4   8     1561.24     1598.15     22.96 o 
   3   4   8      965.59      916.66     17.59 o 
   4   4   8      181.69      187.92      6.77 o 
   5   4   8        6.00        2.40      3.68 o 
   6   4   8       62.95       56.96      5.38 o 
   7   4   8      543.87      582.75     13.87 o 
 -14   5   8      239.40      222.55     11.86 o 
 -13   5   8      820.99      820.32     20.18 o 
 -12   5   8      953.45      910.04     20.74 o 
 -11   5   8     1089.65     1045.10     25.16 o 
 -10   5   8     1190.80     1191.25     23.19 o 
  -9   5   8     2084.00     2073.52     33.70 o 
  -8   5   8     2750.68     2666.65     40.59 o 
  -7   5   8     5707.83     5628.12     85.08 o 
  -6   5   8     3870.85     3819.40     42.74 o 
  -5   5   8     3108.49     3086.73     35.23 o 
  -4   5   8     3773.34     3742.76     45.93 o 
  -3   5   8     4848.46     4738.31     56.98 o 
  -2   5   8     6527.36     6409.92     68.12 o 
  -1   5   8     5101.66     5056.35     54.69 o 
   0   5   8     2249.32     2215.32     29.58 o 
   1   5   8      988.91      996.84     18.45 o 
   2   5   8     2437.25     2334.66     31.33 o 
   3   5   8     2095.68     1957.38     27.59 o 
   4   5   8     2803.34     2778.30     42.07 o 
   5   5   8      704.51      678.31     14.64 o 
   6   5   8      175.81      202.65      9.32 o 
   7   5   8       63.16       64.55      6.80 o 
 -14   6   8       10.96       18.82      9.51 o 
 -13   6   8       55.94       57.65      7.71 o 
 -12   6   8      385.84      392.22     10.64 o 
 -11   6   8      566.00      560.86     12.08 o 
 -10   6   8       40.92       43.36      5.60 o 
  -9   6   8      307.44      299.53      8.20 o 
  -8   6   8     1198.59     1208.94     16.66 o 
  -7   6   8      412.89      403.83      8.01 o 
  -6   6   8      551.88      541.46      8.54 o 
  -5   6   8     1086.99     1036.85     12.94 o 
  -4   6   8     1474.20     1491.58     18.70 o 
  -3   6   8      147.13      137.22      4.70 o 
  -2   6   8      880.22      904.37     12.93 o 
  -1   6   8     1275.48     1226.96     16.46 o 
   0   6   8      223.40      231.57      6.40 o 
   1   6   8        0.14        2.74      5.51 o 
   2   6   8      163.45      165.41      9.65 o 
   3   6   8       37.73       35.19      5.74 o 
   4   6   8        2.56        6.66      4.15 o 
   5   6   8       83.51       75.26      6.97 o 
   6   6   8      365.97      413.01     14.15 o 
   7   6   8      164.99      153.87     10.89 o 
 -13   7   8      660.70      662.02     14.47 o 
 -12   7   8     1847.12     1889.98     32.64 o 
 -11   7   8     1584.19     1569.38     26.18 o 
 -10   7   8     1553.25     1533.23     23.48 o 
  -9   7   8     2735.08     2725.30     36.45 o 
  -8   7   8     4278.69     4249.92     47.79 o 
  -7   7   8     5737.05     5708.76     62.13 o 
  -6   7   8     5766.40     5696.68     56.87 o 
  -5   7   8     3005.37     3098.13     35.12 o 
  -4   7   8     4476.71     4358.46     47.74 o 
  -3   7   8     7601.17     7654.82     88.14 o 
  -2   7   8     9984.95     9849.55    102.95 o 
  -1   7   8     7587.40     7624.46     80.82 o 
   0   7   8     3736.73     3716.67     51.83 o 
   1   7   8     1119.61     1141.12     16.16 o 
   2   7   8     1653.11     1578.68     25.45 o 
   3   7   8     2460.81     2421.84     36.37 o 
   4   7   8     1821.21     1723.56     28.31 o 
   5   7   8     1500.44     1551.79     26.57 o 
   6   7   8      297.83      309.11     24.16 o 
   7   7   8      208.20      213.34     17.29 o 
 -13   8   8        3.89        4.57      5.34 o 
 -12   8   8        5.02        9.99      5.00 o 
 -11   8   8       80.38       86.53      6.39 o 
 -10   8   8       92.17       82.98      5.90 o 
  -9   8   8      125.34      139.20      6.66 o 
  -8   8   8      178.33      172.41      6.16 o 
  -7   8   8       10.20       21.07      3.54 o 
  -6   8   8       73.62       85.76      5.33 o 
  -5   8   8      655.15      628.42     10.43 o 
  -4   8   8        5.60       11.41      3.66 o 
  -3   8   8       13.99       19.92      3.15 o 
  -2   8   8      167.29      158.17      5.56 o 
  -1   8   8      130.58      153.36      5.47 o 
   0   8   8      144.88      137.40      7.10 o 
   1   8   8       41.10       48.48      5.77 o 
   2   8   8       18.35       20.68      3.90 o 
   3   8   8       59.89       66.44      5.43 o 
   4   8   8        0.18        2.57      4.39 o 
   5   8   8       77.57      110.23      9.23 o 
   6   8   8       30.33       24.30      5.29 o 
   7   8   8        0.45       -0.14      7.91 o 
 -13   9   8      726.85      769.27     18.41 o 
 -12   9   8     1489.97     1517.45     30.42 o 
 -11   9   8     1561.93     1564.07     28.73 o 
 -10   9   8     1284.30     1268.94     25.08 o 
  -9   9   8     1098.38     1070.89     18.34 o 
  -8   9   8     2073.73     2094.27     26.52 o 
  -7   9   8     4282.47     4373.49     49.27 o 
  -6   9   8     3880.95     3774.71     46.87 o 
  -5   9   8     3511.83     3516.91     39.82 o 
  -4   9   8     2162.29     2163.17     30.56 o 
  -3   9   8     3061.32     3069.30     35.38 o 
  -2   9   8     6235.41     6309.41     74.42 o 
  -1   9   8     5281.45     5163.72     61.94 o 
   0   9   8     2907.09     2814.19     36.45 o 
   1   9   8     1370.07     1357.72     28.47 o 
   2   9   8      770.10      757.98     15.52 o 
   3   9   8     1693.43     1717.11     28.21 o 
   4   9   8     1975.71     2010.93     32.38 o 
   5   9   8      972.03      945.72     19.42 o 
   6   9   8      488.78      491.74     13.49 o 
 -13  10   8       77.46       71.53     11.53 o 
 -12  10   8      405.91      414.56     13.42 o 
 -11  10   8      297.39      306.62     11.63 o 
 -10  10   8      178.64      196.25      9.36 o 
  -9  10   8      149.05      168.99      7.64 o 
  -8  10   8       30.11       28.03      4.01 o 
  -7  10   8        5.91       15.70      3.43 o 
  -6  10   8      191.34      205.61      7.21 o 
  -5  10   8      666.60      658.22     11.48 o 
  -4  10   8       38.23       46.57      4.30 o 
  -3  10   8       11.43       13.36      4.11 o 
  -2  10   8      450.98      451.91     10.20 o 
  -1  10   8      631.50      658.88     12.49 o 
   0  10   8      210.52      212.58      7.18 o 
   1  10   8       55.58       48.05      4.61 o 
   2  10   8        1.37        3.93      3.31 o 
   3  10   8       21.50        6.00      4.66 o 
   4  10   8      107.19      108.03      7.16 o 
   5  10   8      305.77      346.76     15.04 o 
   6  10   8      186.26      169.32     11.07 o 
 -12  11   8      531.82      525.62     15.24 o 
 -11  11   8      969.16     1014.51     21.61 o 
 -10  11   8     1196.23     1182.44     23.20 o 
  -9  11   8     1213.00     1211.63     22.95 o 
  -8  11   8     2091.57     2167.19     27.84 o 
  -7  11   8     1373.36     1337.29     19.02 o 
  -6  11   8     1220.07     1271.55     19.67 o 
  -5  11   8     1079.80     1030.22     16.75 o 
  -4  11   8     2111.49     2171.17     32.59 o 
  -3  11   8     4416.06     4364.18     53.72 o 
  -2  11   8     4679.42     4702.98     57.53 o 
  -1  11   8     2300.01     2261.30     31.66 o 
   0  11   8      459.47      487.63     10.83 o 
   1  11   8      285.19      265.41      8.14 o 
   2  11   8      626.11      650.02     13.25 o 
   3  11   8     1825.61     1814.65     36.55 o 
   4  11   8     1500.26     1522.82     30.31 o 
   5  11   8      585.88      624.74     15.53 o 
 -12  12   8      180.71      161.86     24.31 o 
 -11  12   8      317.03      315.30     12.13 o 
 -10  12   8      253.44      256.66     11.00 o 
  -9  12   8        8.42        3.20      5.42 o 
  -8  12   8       19.56       23.39      4.63 o 
  -7  12   8        3.92        4.43      4.67 o 
  -6  12   8       14.73       13.34      5.73 o 
  -5  12   8      407.45      410.05      9.87 o 
  -4  12   8       45.03       48.02      5.95 o 
  -3  12   8       77.67       76.30      5.02 o 
  -2  12   8      298.26      320.09      8.80 o 
  -1  12   8      305.12      294.44      8.56 o 
   0  12   8      157.54      154.34      6.55 o 
   1  12   8       55.89       56.46      4.90 o 
   2  12   8      228.12      207.96      7.93 o 
   3  12   8      255.95      254.06      9.83 o 
   4  12   8      208.85      209.53      9.48 o 
   5  12   8      135.45      131.37     13.67 o 
 -12  13   8      109.73      113.54     17.97 o 
 -11  13   8      154.54      176.18     11.27 o 
 -10  13   8      229.24      240.01     12.41 o 
  -9  13   8      539.53      557.53     17.43 o 
  -8  13   8      681.18      659.28     17.22 o 
  -7  13   8      874.05      903.26     20.70 o 
  -6  13   8      611.39      588.89     15.62 o 
  -5  13   8      281.12      327.31     10.93 o 
  -4  13   8      398.23      411.47     12.07 o 
  -3  13   8      909.74      917.84     16.08 o 
  -2  13   8     1136.31     1080.37     16.50 o 
  -1  13   8      901.73      913.67     14.77 o 
   0  13   8      297.34      298.48      8.17 o 
   1  13   8       82.11       80.91      5.02 o 
   2  13   8      376.54      370.29      9.39 o 
   3  13   8      590.18      586.64     13.35 o 
   4  13   8      424.39      482.71     12.31 o 
   5  13   8      143.65      156.39     12.27 o 
 -11  14   8      196.94      239.58     24.75 o 
 -10  14   8       83.47       88.62      9.03 o 
  -9  14   8       37.10       34.89      8.68 o 
  -8  14   8        6.98        4.20      5.42 o 
  -7  14   8       51.89       62.96      6.86 o 
  -6  14   8      119.57      116.57      7.79 o 
  -5  14   8       18.45       16.57      4.67 o 
  -4  14   8        2.99        7.66      4.39 o 
  -3  14   8      137.00      128.55      6.04 o 
  -2  14   8      148.47      141.46      5.98 o 
  -1  14   8        8.23        4.07      3.50 o 
   0  14   8       68.53       77.43      5.15 o 
   1  14   8      172.98      185.87      7.00 o 
   2  14   8      382.15      423.28     10.33 o 
   3  14   8      364.59      341.70      9.48 o 
   4  14   8      137.95      134.34     10.30 o 
 -10  15   8       63.68       88.93     17.15 o 
  -9  15   8       85.77       90.52     10.75 o 
  -8  15   8       39.22       56.56     12.77 o 
  -7  15   8      444.38      450.97     14.76 o 
  -6  15   8      502.12      500.70     14.41 o 
  -5  15   8       58.63       49.71      5.43 o 
  -4  15   8       67.43       76.91      5.55 o 
  -3  15   8      193.22      184.85      8.44 o 
  -2  15   8       89.25       85.49      5.70 o 
  -1  15   8      120.98      118.15      6.37 o 
   0  15   8      104.84       96.11      5.60 o 
   1  15   8      346.98      341.85      9.27 o 
   2  15   8       62.11       61.64      5.14 o 
   3  15   8        2.42       -0.16      4.00 o 
  -9  16   8       27.48       25.79     12.92 o 
  -8  16   8        2.00       -4.16      4.62 o 
  -7  16   8       13.01        3.07      5.32 o 
  -6  16   8      111.91      124.76      7.50 o 
  -5  16   8       54.13       56.03      8.09 o 
  -4  16   8       48.05       43.24      5.11 o 
  -3  16   8      196.68      210.32      8.32 o 
  -2  16   8      203.36      183.91      7.73 o 
  -1  16   8       84.47       83.48      5.72 o 
   0  16   8        6.06        2.23      3.94 o 
   1  16   8      103.98      106.48      6.28 o 
   2  16   8      345.50      344.49     10.23 o 
   3  16   8      306.31      307.93     32.25 o 
  -8  17   8       88.09       94.68      9.81 o 
  -7  17   8       15.49       12.46      6.22 o 
  -6  17   8        9.43        7.86      4.96 o 
  -5  17   8        6.01        1.21      4.70 o 
  -4  17   8      124.08      134.42      7.04 o 
  -3  17   8       99.12      106.36      6.34 o 
  -2  17   8      109.65      102.65      6.15 o 
  -1  17   8      103.28      103.88      6.35 o 
   0  17   8        2.17        2.86      3.97 o 
   1  17   8       30.42       36.43      5.08 o 
   2  17   8        4.29       -3.91     10.23 o 
  -7  18   8        2.99       -0.13      6.74 o 
  -6  18   8        0.95       -5.80      5.80 o 
  -5  18   8        1.20       10.61      5.14 o 
  -4  18   8       34.79       45.55      6.22 o 
  -3  18   8       63.01       62.57      5.62 o 
  -2  18   8       66.83       76.30      6.76 o 
  -1  18   8        2.71        4.46      4.37 o 
   0  18   8        1.63        5.38      7.18 o 
  -3  19   8      148.56      158.57     18.33 o 
  -2  19   8      126.16      148.15     17.24 o 
 -14   1   9      132.67      127.90      9.57 o 
 -13   1   9      211.05      198.10     12.36 o 
 -12   1   9      939.19      895.90     20.79 o 
 -11   1   9     1046.81     1007.38     21.40 o 
 -10   1   9     1424.01     1404.75     25.95 o 
  -9   1   9      591.05      579.12     14.48 o 
  -8   1   9      282.45      294.24     11.65 o 
  -7   1   9     2224.64     2176.55     39.09 o 
  -6   1   9     6772.83     6544.70    127.69 o 
  -5   1   9    10605.50    10206.83    130.28 o 
  -4   1   9     7822.37     7783.60    101.09 o 
  -3   1   9     2288.70     2230.54     33.19 o 
  -2   1   9     1601.77     1577.25     25.39 o 
  -1   1   9     3739.02     3666.49     51.89 o 
   0   1   9     7245.60     7105.13     94.63 o 
   1   1   9     6864.97     6735.69     90.71 o 
   2   1   9     3673.52     3615.15     52.82 o 
   3   1   9     1610.05     1636.61     28.46 o 
   4   1   9     1324.19     1260.36     24.03 o 
   5   1   9     1891.86     1921.97     33.40 o 
   6   1   9     1395.46     1424.46     27.51 o 
   7   1   9      815.74      854.18     20.20 o 
 -14   2   9      241.10      228.07     12.00 o 
 -13   2   9      459.76      454.92     15.19 o 
 -12   2   9      277.34      258.90     11.85 o 
 -11   2   9      263.22      270.29     11.23 o 
 -10   2   9        2.85        6.06      4.79 o 
  -9   2   9        2.74       -2.36      4.24 o 
  -8   2   9      224.37      212.54      9.07 o 
  -7   2   9      423.56      396.41      9.50 o 
  -6   2   9     2048.73     2009.66     28.42 o 
  -5   2   9     1332.65     1339.58     19.47 o 
  -4   2   9       36.30       36.02      8.13 o 
  -3   2   9       88.88       80.84     10.64 o 
  -2   2   9      660.77      662.23     13.86 o 
  -1   2   9      270.10      254.32      8.74 o 
   0   2   9      425.83      411.82     11.63 o 
   1   2   9      792.61      719.28     24.63 o 
   2   2   9      534.31      494.36     13.07 o 
   3   2   9       12.73       12.02      5.32 o 
   4   2   9      459.94      461.17     13.46 o 
   5   2   9      417.15      395.29     12.78 o 
   6   2   9       18.21       13.63      5.99 o 
   7   2   9        7.63       12.34      6.31 o 
 -14   3   9       17.98       16.44      6.64 o 
 -13   3   9       11.33       16.06      6.51 o 
 -12   3   9      158.55      147.74      9.21 o 
 -11   3   9     1562.69     1544.43     28.58 o 
 -10   3   9     2082.18     1981.30     33.51 o 
  -9   3   9     1931.40     1872.80     31.34 o 
  -8   3   9      979.99      965.55     19.48 o 
  -7   3   9      346.31      339.68      9.00 o 
  -6   3   9     1791.85     1747.51     23.30 o 
  -5   3   9     5068.63     4822.99     58.01 o 
  -4   3   9     5009.91     4904.41     58.98 o 
  -3   3   9     5495.02     5274.15     70.65 o 
  -2   3   9     1703.32     1688.93     26.88 o 
  -1   3   9     2031.40     2013.75     31.46 o 
   0   3   9     2300.26     2318.31     35.61 o 
   1   3   9     2865.74     2775.34     41.80 o 
   2   3   9     2002.81     2003.89     39.12 o 
   3   3   9     1437.61     1417.62     25.83 o 
   4   3   9     1033.65     1041.90     21.46 o 
   5   3   9      985.39      974.77     21.07 o 
   6   3   9      718.97      757.04     18.46 o 
   7   3   9      329.21      347.15     15.32 o 
 -14   4   9      709.45      725.65     19.74 o 
 -13   4   9      528.17      541.22     16.53 o 
 -12   4   9      348.25      357.07     13.02 o 
 -11   4   9      118.78      112.48      8.02 o 
 -10   4   9      845.88      852.80     18.98 o 
  -9   4   9     2098.19     2066.25     39.05 o 
  -8   4   9     1829.18     1827.78     30.34 o 
  -7   4   9     1717.84     1699.41     24.51 o 
  -6   4   9      422.11      415.11      9.19 o 
  -5   4   9     1069.00     1014.12     16.03 o 
  -4   4   9      915.83      941.18     15.23 o 
  -3   4   9     1186.07     1128.68     19.78 o 
  -2   4   9       98.71      104.31      6.32 o 
  -1   4   9      307.83      308.48     12.34 o 
   0   4   9      122.91      120.52      8.53 o 
   1   4   9      382.63      362.50     14.80 o 
   2   4   9      113.98      108.38      8.98 o 
   3   4   9       41.81       50.43      3.84 o 
   4   4   9      114.73      121.15      8.87 o 
   5   4   9       45.65       39.63      4.80 o 
   6   4   9       16.46       19.56      5.40 o 
   7   4   9        0.15       -0.18      8.19 o 
 -14   5   9       23.59       24.94     10.07 o 
 -13   5   9        1.36       -0.70      5.77 o 
 -12   5   9       14.25       18.06      6.02 o 
 -11   5   9      180.89      176.23      9.55 o 
 -10   5   9      802.64      778.08     22.11 o 
  -9   5   9      754.97      779.53     20.18 o 
  -8   5   9      616.29      613.65     14.99 o 
  -7   5   9      528.91      547.37     14.29 o 
  -6   5   9      611.67      592.84     11.31 o 
  -5   5   9     1262.71     1175.07     17.94 o 
  -4   5   9     1110.14     1057.85     19.24 o 
  -3   5   9      394.95      381.19      9.17 o 
  -2   5   9     1934.16     1948.32     30.47 o 
  -1   5   9     2069.48     1991.77     31.38 o 
   0   5   9     2834.41     2703.85     40.63 o 
   1   5   9     1693.82     1642.82     23.30 o 
   2   5   9      293.02      298.62      9.44 o 
   3   5   9      250.91      242.18      7.41 o 
   4   5   9      579.97      602.38     13.33 o 
   5   5   9      586.75      617.77     18.94 o 
   6   5   9      650.70      657.76     24.46 o 
 -14   6   9      801.37      828.85     30.50 o 
 -13   6   9      887.80      880.63     24.52 o 
 -12   6   9      334.32      328.41     12.72 o 
 -11   6   9      621.33      619.12     16.52 o 
 -10   6   9     1199.48     1133.15     22.81 o 
  -9   6   9     2238.19     2211.39     41.44 o 
  -8   6   9     2285.36     2222.89     35.58 o 
  -7   6   9     1471.75     1476.37     26.15 o 
  -6   6   9      264.31      252.42      9.94 o 
  -5   6   9      449.43      463.83     10.19 o 
  -4   6   9      934.21      937.55     15.55 o 
  -3   6   9     1175.51     1169.63     18.24 o 
  -2   6   9      913.93      887.18     15.18 o 
  -1   6   9      124.08      114.98      4.43 o 
   0   6   9        0.64        3.66      2.76 o 
   1   6   9       55.14       62.98      4.31 o 
   2   6   9       25.14       27.17      3.80 o 
   3   6   9        5.35        9.57      4.99 o 
   4   6   9       29.69       37.29      4.90 o 
   5   6   9       38.80       32.68      4.87 o 
   6   6   9       13.00       23.64      5.43 o 
 -14   7   9       64.41       42.76     14.65 o 
 -13   7   9       37.73       35.28      7.17 o 
 -12   7   9        0.28        0.51      5.74 o 
 -11   7   9       41.24       54.42      7.03 o 
 -10   7   9        4.62        9.11      5.33 o 
  -9   7   9      158.26      178.93     10.76 o 
  -8   7   9      633.18      617.56     12.75 o 
  -7   7   9      684.80      674.74     15.06 o 
  -6   7   9      332.51      308.76      8.67 o 
  -5   7   9       78.68       76.94      4.02 o 
  -4   7   9      153.03      157.27      4.72 o 
  -3   7   9       27.19       40.40      4.76 o 
  -2   7   9      108.01       88.94      4.07 o 
  -1   7   9     1209.96     1164.60     17.78 o 
   0   7   9      963.50      964.28     15.73 o 
   1   7   9      129.52      138.49      6.25 o 
   2   7   9       17.58       12.00      4.35 o 
   3   7   9      225.70      236.40      8.72 o 
   4   7   9       10.29        5.59      4.28 o 
   5   7   9      146.48      153.62      7.85 o 
   6   7   9      239.11      264.21     16.45 o 
 -13   8   9      712.87      723.59     19.41 o 
 -12   8   9      843.57      840.08     20.45 o 
 -11   8   9     1284.82     1284.28     20.78 o 
 -10   8   9     1683.69     1682.26     25.12 o 
  -9   8   9     1890.17     1876.16     29.57 o 
  -8   8   9      873.27      866.72     13.45 o 
  -7   8   9      231.06      233.94      6.78 o 
  -6   8   9      567.28      591.14     11.10 o 
  -5   8   9     1462.16     1451.68     18.99 o 
  -4   8   9     3588.17     3644.55     41.26 o 
  -3   8   9     1429.01     1369.80     18.34 o 
  -2   8   9      180.83      194.71      5.99 o 
  -1   8   9       90.27       90.56      4.73 o 
   0   8   9        5.46       11.19      3.36 o 
   1   8   9      296.13      293.52      9.05 o 
   2   8   9      350.11      347.82     10.23 o 
   3   8   9       10.30       -1.63      4.43 o 
   4   8   9       97.52       95.59      7.24 o 
   5   8   9      180.34      202.92     10.22 o 
   6   8   9       13.86        1.32      9.33 o 
 -13   9   9        6.88       -0.28      9.59 o 
 -12   9   9        5.08        3.16      6.63 o 
 -11   9   9        3.36        1.42      4.41 o 
 -10   9   9       10.78       18.70      4.38 o 
  -9   9   9        0.14        7.85      7.68 o 
  -8   9   9       73.19       72.34      4.67 o 
  -7   9   9      128.24      140.02      5.81 o 
  -6   9   9      130.39      148.72      5.85 o 
  -5   9   9      177.36      183.77      5.85 o 
  -4   9   9      151.81      157.78      5.95 o 
  -3   9   9       16.63       20.21      3.47 o 
  -2   9   9      175.58      168.54      6.28 o 
  -1   9   9       84.19       93.80      5.03 o 
   0   9   9      277.62      280.01     11.38 o 
   1   9   9      467.59      448.08     11.40 o 
   2   9   9      152.79      155.63      7.56 o 
   3   9   9       69.68       75.24      6.17 o 
   4   9   9       13.76        7.79      4.43 o 
   5   9   9        8.96        5.61      4.58 o 
   6   9   9       64.19       75.05     13.37 o 
 -13  10   9      130.90      137.69     20.70 o 
 -12  10   9      478.18      480.20     13.84 o 
 -11  10   9      855.85      875.49     18.66 o 
 -10  10   9     1829.90     1850.91     27.85 o 
  -9  10   9     2225.39     2242.86     39.96 o 
  -8  10   9      683.78      709.08     13.43 o 
  -7  10   9       52.25       55.83      4.47 o 
  -6  10   9       49.39       56.01      4.39 o 
  -5  10   9      627.11      658.97     12.92 o 
  -4  10   9     2403.38     2380.90     31.69 o 
  -3  10   9     2478.19     2497.78     33.17 o 
  -2  10   9      456.20      470.28     10.38 o 
  -1  10   9        0.29        5.44      3.66 o 
   0  10   9       12.93       14.66      4.02 o 
   1  10   9       11.11       14.07      7.01 o 
   2  10   9      133.51      130.97      7.27 o 
   3  10   9       25.22       21.92      4.93 o 
   4  10   9       13.55       12.52      4.82 o 
   5  10   9       14.64       14.96      7.31 o 
 -12  11   9       14.73       18.02      5.50 o 
 -11  11   9       68.47       65.58      6.61 o 
 -10  11   9      111.05      140.83      8.19 o 
  -9  11   9      492.67      517.34     15.10 o 
  -8  11   9      771.80      786.79     19.17 o 
  -7  11   9      749.52      750.41     15.62 o 
  -6  11   9      919.80      917.18     18.25 o 
  -5  11   9      232.51      229.23      7.35 o 
  -4  11   9      128.52      147.21      6.15 o 
  -3  11   9      440.72      436.12     10.11 o 
  -2  11   9      426.25      457.25     10.38 o 
  -1  11   9     2121.29     2120.31     29.54 o 
   0  11   9     1556.93     1635.28     24.36 o 
   1  11   9      860.89      854.72     22.19 o 
   2  11   9      183.28      194.16      8.74 o 
   3  11   9       18.49       16.44      4.80 o 
   4  11   9       35.90       31.23      5.49 o 
   5  11   9      369.51      380.23     25.75 o 
 -12  12   9        6.94        7.59      9.35 o 
 -11  12   9       74.67       64.00      6.82 o 
 -10  12   9      378.39      402.81     14.06 o 
  -9  12   9      724.28      768.00     23.19 o 
  -8  12   9     1130.19     1160.13     24.19 o 
  -7  12   9      106.83      108.79      6.60 o 
  -6  12   9        6.93        0.11      4.05 o 
  -5  12   9        7.21       14.71      5.17 o 
  -4  12   9      163.44      180.69      6.99 o 
  -3  12   9      472.19      496.65     12.96 o 
  -2  12   9      293.85      287.58      8.54 o 
  -1  12   9        8.41       12.80      3.99 o 
   0  12   9        0.09       -1.38      3.90 o 
   1  12   9        0.44       -1.29      4.47 o 
   2  12   9        5.26        4.07      4.54 o 
   3  12   9       16.53       25.45      5.21 o 
   4  12   9        0.15       11.62     16.69 o 
 -11  13   9      235.69      282.02     25.02 o 
 -10  13   9      624.72      621.24     21.18 o 
  -9  13   9      728.88      737.39     23.04 o 
  -8  13   9      286.03      278.47     11.21 o 
  -7  13   9      403.20      409.43     12.88 o 
  -6  13   9      487.55      485.81     14.02 o 
  -5  13   9     1191.23     1248.32     20.06 o 
  -4  13   9     1435.65     1447.42     22.36 o 
  -3  13   9     1314.36     1378.82     21.63 o 
  -2  13   9     1329.28     1317.40     21.07 o 
  -1  13   9     1449.31     1472.26     22.92 o 
   0  13   9     1461.59     1446.73     22.87 o 
   1  13   9     1039.66     1007.17     20.06 o 
   2  13   9      745.12      742.36     16.93 o 
   3  13   9      492.98      524.42     14.28 o 
 -10  14   9        8.88       10.32      7.49 o 
  -9  14   9       20.36       21.11      7.88 o 
  -8  14   9      143.14      169.04      9.57 o 
  -7  14   9      180.83      173.26      9.31 o 
  -6  14   9      130.92      143.22     14.62 o 
  -5  14   9      118.12      118.46      7.68 o 
  -4  14   9      104.54      135.89      7.59 o 
  -3  14   9        5.34       14.30      4.29 o 
  -2  14   9       24.49       20.87      4.47 o 
  -1  14   9        4.24        5.96      4.83 o 
   0  14   9       55.91       64.53      5.54 o 
   1  14   9      201.63      192.67      9.26 o 
   2  14   9      142.81      164.59      8.54 o 
   3  14   9       10.44       11.13      9.04 o 
  -9  15   9      494.16      500.75     23.11 o 
  -8  15   9      546.46      562.75     23.16 o 
  -7  15   9      503.58      506.26     15.37 o 
  -6  15   9      799.39      836.08     20.24 o 
  -5  15   9     1207.12     1240.43     26.07 o 
  -4  15   9     1360.37     1378.28     24.38 o 
  -3  15   9     1040.47     1036.93     19.98 o 
  -2  15   9     1040.03     1047.35     20.24 o 
  -1  15   9      844.58      875.84     16.61 o 
   0  15   9     1267.84     1282.01     21.61 o 
   1  15   9     1088.64     1134.79     21.34 o 
   2  15   9      800.96      799.98     50.24 o 
  -8  16   9       55.79       60.59      9.58 o 
  -7  16   9        2.36       19.51      5.84 o 
  -6  16   9       22.51       38.02      6.22 o 
  -5  16   9       31.90       43.29      6.49 o 
  -4  16   9        2.64       14.02      4.81 o 
  -3  16   9       48.11       44.16      5.49 o 
  -2  16   9      120.60      129.94      7.39 o 
  -1  16   9        9.50       10.72      4.62 o 
   0  16   9       19.56       26.62      5.26 o 
   1  16   9       90.15      102.62     11.35 o 
   2  16   9       40.96       24.43     17.29 o 
  -8  17   9      239.69      248.32     19.83 o 
  -7  17   9      497.01      511.78     27.70 o 
  -6  17   9      984.69     1088.40     35.69 o 
  -5  17   9     1258.17     1293.33     27.88 o 
  -4  17   9      661.77      686.58     16.12 o 
  -3  17   9      397.88      370.30     10.67 o 
  -2  17   9      363.40      366.41     10.51 o 
  -1  17   9      737.94      759.63     21.22 o 
   0  17   9     1165.46     1279.78     35.45 o 
  -6  18   9       87.62      112.13     15.47 o 
  -5  18   9       89.86       97.25     14.83 o 
  -4  18   9      133.36      126.32     15.56 o 
  -3  18   9       44.62       35.97      7.22 o 
  -2  18   9       13.38       11.45      7.61 o 
 -14   0  10      631.29      664.71     40.10 o 
 -13   0  10     2704.22     2767.06     65.89 o 
 -12   0  10     3855.17     3743.62     81.98 o 
 -11   0  10     2568.94     2590.26     60.08 o 
 -10   0  10     1366.94     1288.40     35.18 o 
  -9   0  10      881.92      871.42     28.82 o 
  -8   0  10     1953.99     1769.75     57.36 o 
  -7   0  10     5941.30     5712.07    273.82 o 
  -6   0  10     8810.48     8608.29    379.19 o 
  -5   0  10     4763.27     4661.79     89.87 o 
  -4   0  10     5510.89     5252.12    113.20 o 
  -3   0  10      984.33     1015.29     26.53 o 
  -2   0  10     1779.58     1712.73     39.55 o 
  -1   0  10     1815.80     1758.23     40.89 o 
   0   0  10     1020.20      964.53     26.97 o 
   1   0  10     1612.09     1595.18     39.23 o 
   2   0  10     1099.86     1129.15     31.45 o 
   3   0  10      618.66      609.33     22.57 o 
   4   0  10      321.45      291.44     29.43 o 
   5   0  10       35.14        9.76      7.88 o 
   6   0  10        0.93        3.15      7.99 o 
 -14   1  10       27.59       33.40      7.32 o 
 -13   1  10        0.16        1.22     11.01 o 
 -12   1  10        4.77       13.63      6.49 o 
 -11   1  10       51.50       60.85      7.18 o 
 -10   1  10       44.08       46.87      6.12 o 
  -9   1  10       30.95       17.86      5.60 o 
  -8   1  10      303.96      272.59     10.14 o 
  -7   1  10       40.83       54.08      5.48 o 
  -6   1  10        4.15        5.32      6.40 o 
  -5   1  10      262.09      238.19      8.44 o 
  -4   1  10       32.51       39.05      4.52 o 
  -3   1  10       74.72       58.57      5.18 o 
  -2   1  10      317.51      306.71     19.41 o 
  -1   1  10      180.52      155.24      9.88 o 
   0   1  10       54.47       42.73      5.53 o 
   1   1  10        3.64        2.74      4.04 o 
   2   1  10        3.49       -1.92      6.06 o 
   3   1  10        3.19        3.46      5.15 o 
   4   1  10       39.63       36.72      6.36 o 
   5   1  10       71.15       64.80      6.91 o 
   6   1  10      128.02      142.25      9.75 o 
 -14   2  10      620.62      609.13     21.03 o 
 -13   2  10     1070.67     1026.59     23.62 o 
 -12   2  10     2260.64     2261.04     39.16 o 
 -11   2  10     1981.73     1941.86     34.38 o 
 -10   2  10     1222.89     1225.70     24.07 o 
  -9   2  10     1071.07     1018.58     20.71 o 
  -8   2  10     2272.63     2121.39     37.78 o 
  -7   2  10     4481.59     4397.86    127.35 o 
  -6   2  10     3996.90     3936.39     61.45 o 
  -5   2  10     3372.25     3330.51     47.19 o 
  -4   2  10     1726.47     1700.37     27.11 o 
  -3   2  10     3212.40     3019.43     43.89 o 
  -2   2  10     3792.75     3632.42     58.66 o 
  -1   2  10     2075.65     1966.29     31.58 o 
   0   2  10      996.79      944.57     18.91 o 
   1   2  10      227.58      221.63     12.67 o 
   2   2  10      838.26      833.34     19.27 o 
   3   2  10     1231.27     1196.68     23.85 o 
   4   2  10      902.54      922.70     20.56 o 
   5   2  10      145.23      120.47      8.10 o 
   6   2  10        3.80        2.90      6.05 o 
 -14   3  10       34.99       36.82      8.72 o 
 -13   3  10        0.33       -3.19      5.79 o 
 -12   3  10       53.92       48.20      7.54 o 
 -11   3  10       42.28       46.60      8.65 o 
 -10   3  10      104.04       97.05      7.62 o 
  -9   3  10      245.20      266.16     10.64 o 
  -8   3  10      147.28      142.15      8.94 o 
  -7   3  10        0.37       21.09      6.04 o 
  -6   3  10       17.83       16.81      3.65 o 
  -5   3  10       72.01       59.25      5.24 o 
  -4   3  10     1039.11      996.13     18.36 o 
  -3   3  10     1465.93     1435.02     24.23 o 
  -2   3  10     2108.39     2076.03     32.73 o 
  -1   3  10      399.67      421.68     14.08 o 
   0   3  10      142.87      157.36      7.85 o 
   1   3  10      133.04      114.72      7.37 o 
   2   3  10      310.49      309.93     11.09 o 
   3   3  10      650.79      621.74     16.10 o 
   4   3  10      672.90      734.99     18.21 o 
   5   3  10      320.42      308.75     12.13 o 
   6   3  10      217.63      220.89     18.47 o 
 -14   4  10      351.59      327.66     19.14 o 
 -13   4  10      361.94      356.47     13.94 o 
 -12   4  10      418.14      404.53     14.11 o 
 -11   4  10      654.86      678.62     17.60 o 
 -10   4  10     1032.39     1018.27     21.56 o 
  -9   4  10     1897.19     1810.54     31.16 o 
  -8   4  10     3573.46     3418.25     59.04 o 
  -7   4  10     1674.25     1601.61     27.76 o 
  -6   4  10     1169.11     1194.43     18.52 o 
  -5   4  10      231.14      235.15      7.35 o 
  -4   4  10      496.78      449.57     11.40 o 
  -3   4  10     2624.86     2490.17     37.37 o 
  -2   4  10     3535.68     3430.68     49.45 o 
  -1   4  10     2176.07     2160.35     34.09 o 
   0   4  10      436.17      472.41     14.77 o 
   1   4  10       19.60       14.19      4.35 o 
   2   4  10       18.45       15.62      6.40 o 
   3   4  10      584.99      599.66     16.00 o 
   4   4  10      426.52      419.50     14.97 o 
   5   4  10      250.13      289.92     12.90 o 
 -14   5  10      111.55      122.11     13.36 o 
 -13   5  10       34.83       25.32      6.84 o 
 -12   5  10        0.78       -5.27      5.27 o 
 -11   5  10       44.53       49.66      6.95 o 
 -10   5  10      393.36      400.79     19.56 o 
  -9   5  10      289.08      274.32     10.78 o 
  -8   5  10       48.56       55.79      7.22 o 
  -7   5  10       19.08       29.65      5.03 o 
  -6   5  10        6.31       14.30      3.54 o 
  -5   5  10      739.04      754.52     13.63 o 
  -4   5  10     2932.59     2855.20     41.75 o 
  -3   5  10     4619.77     4544.23     62.90 o 
  -2   5  10     1132.50     1098.29     22.60 o 
  -1   5  10      261.29      266.63      9.38 o 
   0   5  10        7.30       10.14      4.05 o 
   1   5  10      772.08      780.61     17.35 o 
   2   5  10     2162.24     2061.26     34.49 o 
   3   5  10     2274.93     2278.21     42.46 o 
   4   5  10      993.66      987.88     23.92 o 
   5   5  10      236.73      244.79     11.95 o 
 -13   6  10      190.41      193.91     10.75 o 
 -12   6  10      106.42       95.40      8.34 o 
 -11   6  10      110.33      112.37      9.83 o 
 -10   6  10      123.41      128.82      8.23 o 
  -9   6  10      564.82      548.91     17.45 o 
  -8   6  10      881.65      840.37     21.42 o 
  -7   6  10     1441.75     1424.58     27.35 o 
  -6   6  10      370.64      329.98      8.62 o 
  -5   6  10       29.90       30.29      4.00 o 
  -4   6  10        2.55       -1.89      5.84 o 
  -3   6  10      116.63      111.94      8.25 o 
  -2   6  10      525.87      536.14     13.27 o 
  -1   6  10     1103.96     1131.38     21.38 o 
   0   6  10      372.38      358.78     18.99 o 
   1   6  10       73.83       79.57     18.38 o 
   2   6  10        6.88       14.83      6.72 o 
   3   6  10       11.21       22.97      6.44 o 
   4   6  10       14.33       19.70     12.65 o 
   5   6  10        4.14       -5.70      7.03 o 
 -13   7  10        0.39       -0.77      6.03 o 
 -12   7  10       27.99       21.49      6.49 o 
 -11   7  10      164.11      185.09      9.97 o 
 -10   7  10       86.77       84.83      8.75 o 
  -9   7  10      447.79      447.01     16.03 o 
  -8   7  10      764.63      737.31     27.65 o 
  -7   7  10      636.83      643.02     14.98 o 
  -6   7  10      298.22      294.22      8.26 o 
  -5   7  10        7.64       12.35      4.46 o 
  -4   7  10      693.64      689.57     13.32 o 
  -3   7  10     1145.18     1117.07     20.70 o 
  -2   7  10     1392.76     1327.16     26.59 o 
  -1   7  10      626.87      594.83     14.92 o 
   0   7  10     1201.36     1146.82     25.12 o 
   1   7  10      998.85     1008.47     18.04 o 
   2   7  10     2361.46     2364.62     49.09 o 
   3   7  10     1145.39     1144.30     20.52 o 
   4   7  10      459.87      445.57     11.30 o 
   5   7  10      359.27      379.19     23.93 o 
 -13   8  10        0.07       -6.56      6.56 o 
 -12   8  10        2.24       -1.92      5.50 o 
 -11   8  10        7.96       11.28      5.88 o 
 -10   8  10       17.78       17.88      6.49 o 
  -9   8  10      106.34       98.34      9.27 o 
  -8   8  10        1.49        7.10      4.64 o 
  -7   8  10       10.19       13.22      4.89 o 
  -6   8  10        0.64       -1.95      4.27 o 
  -5   8  10        6.52        5.79      3.77 o 
  -4   8  10       98.05      115.63      7.50 o 
  -3   8  10       28.38       15.88      4.48 o 
  -2   8  10        5.76        9.57      4.25 o 
  -1   8  10       31.55       31.82      3.62 o 
   0   8  10       15.10       19.44      4.48 o 
   1   8  10        4.07        4.82      3.86 o 
   2   8  10        0.38        3.65      4.21 o 
   3   8  10        3.48        7.50      4.25 o 
   4   8  10        0.30       -3.73      3.73 o 
 -13   9  10       57.94       48.90     15.42 o 
 -12   9  10       11.37       12.09      6.37 o 
 -11   9  10      294.40      318.39     14.35 o 
 -10   9  10       18.33       17.54      6.86 o 
  -9   9  10       23.03       26.73      7.15 o 
  -8   9  10     1271.55     1299.52     23.99 o 
  -7   9  10     1310.92     1272.37     32.17 o 
  -6   9  10      537.01      549.60     10.51 o 
  -5   9  10      434.62      432.80      8.98 o 
  -4   9  10      152.17      149.28      5.49 o 
  -3   9  10      634.89      621.66     14.76 o 
  -2   9  10     1218.67     1266.81     21.45 o 
  -1   9  10     1491.49     1458.26     24.11 o 
   0   9  10     1366.53     1375.46     23.56 o 
   1   9  10     1727.25     1726.10     28.39 o 
   2   9  10      886.50      881.31     18.00 o 
   3   9  10      700.63      742.54     18.11 o 
   4   9  10      395.64      416.33     13.75 o 
 -12  10  10      224.14      254.87     17.13 o 
 -11  10  10      234.20      267.15     17.05 o 
 -10  10  10      128.30      125.42      9.84 o 
  -9  10  10       20.63       24.05      5.09 o 
  -8  10  10      416.66      463.49     10.09 o 
  -7  10  10      494.31      504.15     10.66 o 
  -6  10  10      997.15     1041.75     18.78 o 
  -5  10  10      398.77      378.10     10.08 o 
  -4  10  10       81.71       76.84      4.73 o 
  -3  10  10       44.46       43.89      4.11 o 
  -2  10  10      187.78      193.10      7.48 o 
  -1  10  10      380.10      366.37     10.48 o 
   0  10  10      523.35      536.84     13.18 o 
   1  10  10      240.50      242.49      9.16 o 
   2  10  10       89.63      105.13      7.02 o 
   3  10  10       18.81       19.25      4.86 o 
   4  10  10        0.67       -5.28      9.60 o 
 -12  11  10       11.40        7.73     13.10 o 
 -11  11  10        1.20        5.89      8.02 o 
 -10  11  10        8.69       18.07      4.72 o 
  -9  11  10       28.64       45.64      9.21 o 
  -8  11  10      120.70      120.64      6.48 o 
  -7  11  10      240.06      254.43      8.71 o 
  -6  11  10       95.92       95.02      6.33 o 
  -5  11  10      315.08      315.27      8.47 o 
  -4  11  10      619.51      649.00     12.66 o 
  -3  11  10      734.50      760.81     14.09 o 
  -2  11  10      438.51      452.21     11.65 o 
  -1  11  10      110.31      101.41      6.57 o 
   0  11  10      200.22      210.81     11.39 o 
   1  11  10      793.89      813.55     17.43 o 
   2  11  10     1061.98     1140.05     21.98 o 
   3  11  10      742.45      755.47     17.19 o 
 -11  12  10      297.59      305.99     25.18 o 
 -10  12  10      664.93      745.15     21.40 o 
  -9  12  10      896.07      959.46     25.09 o 
  -8  12  10     1181.02     1214.33     24.42 o 
  -7  12  10     1266.26     1338.13     32.38 o 
  -6  12  10      477.67      448.79     13.05 o 
  -5  12  10      408.71      444.30     10.47 o 
  -4  12  10      302.73      314.33      8.96 o 
  -3  12  10      687.97      772.27     14.61 o 
  -2  12  10     1072.91     1081.85     18.34 o 
  -1  12  10     1120.70     1157.82     21.65 o 
   0  12  10      475.80      454.88     15.42 o 
   1  12  10      123.26      128.98      7.40 o 
   2  12  10       36.76       46.92      5.85 o 
 -10  13  10       39.52       50.25      8.60 o 
  -9  13  10      122.59      134.18      9.96 o 
  -8  13  10       30.00       33.52      5.58 o 
  -7  13  10        0.42       10.53      4.69 o 
  -6  13  10        4.98        6.56      4.61 o 
  -5  13  10       14.22       15.76      4.03 o 
  -4  13  10      349.61      373.99      9.97 o 
  -3  13  10      447.07      472.47     11.37 o 
  -2  13  10      152.05      156.41      7.16 o 
  -1  13  10       55.60       58.64      5.96 o 
   0  13  10       26.42       20.77      5.08 o 
   1  13  10      101.76      116.03      7.46 o 
   2  13  10      275.62      312.31     18.97 o 
  -9  14  10     1450.61     1486.00     36.40 o 
  -8  14  10     1630.25     1670.27     32.23 o 
  -7  14  10     1524.74     1545.41     34.96 o 
  -6  14  10      642.75      703.32     17.42 o 
  -5  14  10      170.07      177.81      8.89 o 
  -4  14  10      425.17      467.83     12.21 o 
  -3  14  10     1126.02     1154.39     19.68 o 
  -2  14  10     1769.05     1859.02     27.86 o 
  -1  14  10     1418.47     1445.90     25.86 o 
   0  14  10      203.30      211.64      9.72 o 
   1  14  10       24.12       23.90      9.34 o 
  -8  15  10       52.35       65.50      6.85 o 
  -7  15  10        1.63        3.72      4.99 o 
  -6  15  10       14.28       19.62      5.46 o 
  -5  15  10        5.52       12.50      4.92 o 
  -4  15  10       31.84       32.17      4.85 o 
  -3  15  10      150.36      167.00      7.94 o 
  -2  15  10      139.79      181.07      8.42 o 
  -1  15  10       40.41       45.31      5.88 o 
   0  15  10        0.40        2.76      8.20 o 
   1  15  10        1.11       -6.64     14.10 o 
  -8  16  10      662.06      717.75     32.71 o 
  -7  16  10     1225.43     1273.85     35.73 o 
  -6  16  10     1174.36     1236.43     34.90 o 
  -5  16  10      937.36      989.87     22.70 o 
  -4  16  10      349.58      360.46     11.43 o 
  -3  16  10      589.05      624.06     15.02 o 
  -2  16  10      647.63      705.25     36.69 o 
  -4  17  10        9.96       -4.96     11.46 o 
  -3  17  10        0.13        6.39      7.28 o 
  -2  17  10       37.36       31.34     13.01 o 
 -14   1  11      350.37      332.13     20.13 o 
 -13   1  11      549.40      579.06     17.53 o 
 -12   1  11      493.33      487.75     15.78 o 
 -11   1  11      521.28      513.91     15.51 o 
 -10   1  11      340.44      306.85     11.76 o 
  -9   1  11      121.41      115.03     10.96 o 
  -8   1  11        1.20       -3.78      8.32 o 
  -7   1  11       20.80       35.99      8.28 o 
  -6   1  11       36.57       45.45      4.55 o 
  -5   1  11      690.78      698.80     14.86 o 
  -4   1  11      914.03      853.36     17.07 o 
  -3   1  11       26.48       28.86      4.30 o 
  -2   1  11      820.94      803.34     17.03 o 
  -1   1  11     1688.48     1617.94     30.33 o 
   0   1  11      653.39      677.46     16.14 o 
   1   1  11       11.67        6.30      4.92 o 
   2   1  11       64.86       60.60      8.67 o 
   3   1  11       47.12       49.62      6.78 o 
   4   1  11      510.87      538.05     15.88 o 
 -14   2  11       10.97        0.18     11.60 o 
 -13   2  11      129.76      130.72      9.63 o 
 -12   2  11      204.13      194.25     10.63 o 
 -11   2  11      928.27      974.64     22.02 o 
 -10   2  11      263.66      264.32     13.42 o 
  -9   2  11      138.57      137.56      9.59 o 
  -8   2  11      153.66      148.81     13.38 o 
  -7   2  11      142.71      148.95     13.68 o 
  -6   2  11     1069.23     1070.37     32.79 o 
  -5   2  11     1525.73     1527.33     25.51 o 
  -4   2  11      590.03      571.31     13.41 o 
  -3   2  11      721.94      726.60     15.52 o 
  -2   2  11      293.90      265.83     12.68 o 
  -1   2  11      449.48      433.10     12.50 o 
   0   2  11      674.86      679.32     16.00 o 
   1   2  11      418.47      397.76     12.44 o 
   2   2  11      109.81      109.58      7.64 o 
   3   2  11      117.46      103.43      7.76 o 
   4   2  11       45.75       36.64      6.85 o 
   5   2  11       99.94       99.35     24.15 o 
 -14   3  11      394.53      418.08     31.48 o 
 -13   3  11      185.41      172.93     10.47 o 
 -12   3  11       13.40        6.71      6.23 o 
 -11   3  11       52.02       49.56      7.39 o 
 -10   3  11      473.84      467.62     18.34 o 
  -9   3  11     1118.32     1091.13     26.19 o 
  -8   3  11      648.70      608.30     18.03 o 
  -7   3  11       43.61       56.51     10.93 o 
  -6   3  11       66.14       77.57      5.35 o 
  -5   3  11       78.36       71.47      5.55 o 
  -4   3  11       16.77       12.35      7.78 o 
  -3   3  11        3.10        3.22      5.94 o 
  -2   3  11        7.52        6.62      4.23 o 
  -1   3  11      129.45      115.71      7.26 o 
   0   3  11       79.59       65.59      6.16 o 
   1   3  11      250.88      239.33     10.17 o 
   2   3  11      303.07      291.83     11.23 o 
   3   3  11      404.18      410.92     13.62 o 
   4   3  11      310.46      317.18     13.52 o 
 -13   4  11       50.63       47.67      7.43 o 
 -12   4  11      350.08      349.54     13.69 o 
 -11   4  11      964.17      946.17     25.40 o 
 -10   4  11     2446.47     2448.40     46.88 o 
  -9   4  11     1798.37     1813.65     94.07 o 
  -8   4  11      504.60      512.03     20.35 o 
  -7   4  11      254.66      258.25     11.69 o 
  -6   4  11      380.34      357.44     10.28 o 
  -5   4  11     1913.32     1871.04     30.02 o 
  -4   4  11     3323.53     3263.72     47.64 o 
  -3   4  11     2347.14     2270.05     35.55 o 
  -2   4  11     1306.77     1269.11     30.39 o 
  -1   4  11      818.75      818.58     17.70 o 
   0   4  11      622.09      595.25     15.23 o 
   1   4  11      653.27      655.96     16.29 o 
   2   4  11      505.95      494.83     14.56 o 
   3   4  11      358.93      376.82     14.08 o 
   4   4  11      544.04      531.67     19.76 o 
 -13   5  11       17.47        8.75      6.47 o 
 -12   5  11       11.47       11.57      6.31 o 
 -11   5  11       13.08       17.32      7.52 o 
 -10   5  11       40.34       60.13     10.50 o 
  -9   5  11      359.14      339.61     16.38 o 
  -8   5  11      386.66      388.40     14.73 o 
  -7   5  11       12.71       65.40     22.96 o 
  -6   5  11       32.94       30.73      4.59 o 
  -5   5  11      201.37      188.27      8.21 o 
  -4   5  11       18.58       23.02      7.33 o 
  -3   5  11      100.12       89.30      9.77 o 
  -2   5  11        8.29       10.45      4.36 o 
  -1   5  11        0.34        6.14      4.93 o 
   0   5  11       18.08       17.60      5.14 o 
   1   5  11       18.57       15.95      5.71 o 
   2   5  11        7.24       -1.63      5.60 o 
   3   5  11      107.00       99.13      8.60 o 
   4   5  11      165.91      163.95     11.46 o 
 -13   6  11      162.09      162.58     13.26 o 
 -12   6  11      414.06      458.86     17.78 o 
 -11   6  11     1487.41     1529.57     51.80 o 
 -10   6  11     2404.34     2314.69     55.08 o 
  -9   6  11     2072.87     2024.61     40.49 o 
  -8   6  11     1190.32     1191.31     27.56 o 
  -7   6  11     1330.31     1320.31     24.75 o 
  -6   6  11     2200.62     2171.64     33.81 o 
  -5   6  11     3533.31     3397.16     49.21 o 
  -4   6  11     3790.24     3672.17     52.84 o 
  -3   6  11     2896.52     2865.93     50.62 o 
  -2   6  11     1926.49     1942.38     31.86 o 
  -1   6  11     1991.97     1979.24     32.86 o 
   0   6  11     1563.62     1552.20     31.51 o 
   1   6  11     1332.55     1273.23     27.89 o 
   2   6  11      990.98     1005.06     24.40 o 
   3   6  11      724.17      750.02     20.75 o 
 -13   7  11        4.80       -1.50     10.87 o 
 -12   7  11        9.70       13.37      7.51 o 
 -11   7  11        8.88       17.35      7.37 o 
 -10   7  11      110.99      125.08     12.53 o 
  -9   7  11       51.21       40.14      8.14 o 
  -8   7  11        2.26       -1.76      6.61 o 
  -7   7  11       18.38       23.16      5.65 o 
  -6   7  11       80.95       88.74      7.00 o 
  -5   7  11       32.18       45.02      5.36 o 
  -4   7  11        4.89        1.31      4.42 o 
  -3   7  11        0.59       -3.62      5.47 o 
  -2   7  11       11.87        9.62      6.12 o 
  -1   7  11       31.40       29.24      8.38 o 
   0   7  11        2.98        9.21      7.00 o 
   1   7  11       12.38       20.92      6.35 o 
   2   7  11        2.69        4.55      6.18 o 
   3   7  11        9.40        4.82      5.90 o 
 -13   8  11      626.22      684.91     38.03 o 
 -12   8  11      646.75      630.56     20.88 o 
 -11   8  11      746.25      767.12     22.69 o 
 -10   8  11      694.95      678.85     24.48 o 
  -9   8  11     1075.98     1048.64     26.19 o 
  -8   8  11     1436.21     1421.82     31.38 o 
  -7   8  11     3074.71     3035.91     47.75 o 
  -6   8  11     4510.67     4549.84     75.21 o 
  -5   8  11     4211.84     4166.04     69.47 o 
  -4   8  11     1856.14     1865.69     30.87 o 
  -3   8  11      541.51      507.36     15.48 o 
  -2   8  11      615.93      596.44     17.13 o 
  -1   8  11     2012.55     1949.16     37.86 o 
   0   8  11     3865.73     3785.29     97.70 o 
   1   8  11     3010.74     2846.57     64.78 o 
   2   8  11      995.56      975.14     24.11 o 
   3   8  11      207.65      195.87     12.54 o 
 -12   9  11       94.11       91.17      9.87 o 
 -11   9  11       47.85       53.55      8.50 o 
 -10   9  11        8.25       13.11     15.69 o 
  -9   9  11        0.05        1.97      6.69 o 
  -8   9  11       10.26        4.04      6.73 o 
  -7   9  11        0.03        3.30      5.39 o 
  -6   9  11       72.08       76.81      7.63 o 
  -5   9  11       71.14       88.83      7.87 o 
  -4   9  11        6.07        0.34      5.41 o 
  -3   9  11        0.98       -3.68      4.75 o 
  -2   9  11      128.13      117.30      8.70 o 
  -1   9  11       27.49       29.93      7.12 o 
   0   9  11        6.32       17.71      6.87 o 
   1   9  11        0.05       15.27      7.17 o 
   2   9  11       16.64       13.21      9.34 o 
 -12  10  11      537.20      510.33     31.20 o 
 -11  10  11      503.07      518.78     18.46 o 
 -10  10  11      718.79      769.98     22.13 o 
  -9  10  11      655.85      672.74     20.44 o 
  -8  10  11      932.69      934.33     20.17 o 
  -7  10  11     1653.94     1635.53     41.53 o 
  -6  10  11     2663.38     2683.07     49.11 o 
  -5  10  11     2326.24     2338.45     37.12 o 
  -4  10  11     1145.25     1133.85     25.59 o 
  -3  10  11      295.41      283.40     12.43 o 
  -2  10  11      574.23      559.39     17.29 o 
  -1  10  11     1254.39     1267.24     28.53 o 
   0  10  11     2450.89     2455.66     46.38 o 
   1  10  11     1594.62     1619.09     34.65 o 
   2  10  11      554.61      546.52     18.42 o 
 -11  11  11      164.93      183.80     14.94 o 
 -10  11  11      430.10      481.31     31.20 o 
  -9  11  11      252.83      277.34     17.95 o 
  -8  11  11      123.29      145.81     10.17 o 
  -7  11  11        0.31       -1.06      6.13 o 
  -6  11  11       47.09       42.76      9.40 o 
  -5  11  11        5.39        7.75      5.10 o 
  -4  11  11       18.50       13.09      3.84 o 
  -3  11  11        1.28       -3.36      3.36 o 
  -2  11  11        2.15       12.54      4.01 o 
  -1  11  11       97.07       85.67      7.60 o 
   0  11  11       60.45       63.76      5.53 o 
   1  11  11       26.11       28.24      4.71 o 
   2  11  11       58.91       85.88      8.78 o 
 -10  12  11      737.40      734.45     40.53 o 
  -9  12  11      516.09      500.55     31.80 o 
  -8  12  11      424.88      446.63     30.67 o 
  -7  12  11      185.83      179.10     11.01 o 
  -6  12  11      691.01      728.63     15.11 o 
  -5  12  11      990.68     1007.15     16.97 o 
  -4  12  11     1104.09     1162.33     20.91 o 
  -3  12  11      904.24      914.25     17.97 o 
  -2  12  11      657.73      671.49     14.85 o 
  -1  12  11      568.43      555.79     13.57 o 
   0  12  11      503.58      534.78     13.58 o 
   1  12  11      318.95      324.92     14.00 o 
  -9  13  11      427.91      443.87     30.84 o 
  -8  13  11      475.03      502.50     13.22 o 
  -7  13  11       57.13       47.47      5.51 o 
  -6  13  11       46.46       46.36      5.52 o 
  -5  13  11      159.39      173.61      7.69 o 
  -4  13  11       10.10        9.81      4.06 o 
  -3  13  11       19.79       24.96      4.72 o 
  -2  13  11       43.83       51.03      7.48 o 
  -1  13  11        0.17       -3.45      5.27 o 
   0  13  11       40.44       34.56      6.76 o 
  -9  14  11       97.16      114.90      9.14 o 
  -8  14  11       28.75       30.91      4.98 o 
  -7  14  11       37.74       39.09      5.24 o 
  -6  14  11       56.86       58.21      5.72 o 
  -5  14  11      158.63      174.99      9.25 o 
  -4  14  11      207.85      216.61      7.92 o 
  -3  14  11       93.00       96.14      6.62 o 
  -2  14  11       52.48       48.47      5.38 o 
  -1  14  11      125.29      133.98     25.09 o 
  -8  15  11      121.44      118.63     14.01 o 
  -7  15  11       47.37       52.12      9.78 o 
  -6  15  11        4.12        2.58      4.35 o 
  -5  15  11        0.55        4.56      4.54 o 
  -4  15  11        2.22        4.30      4.28 o 
  -3  15  11        1.49        2.23      9.87 o 
  -2  15  11       28.26       48.40     11.83 o 
  -1  15  11       47.59       57.36     18.10 o 
  -5  16  11        0.22        6.19     11.60 o 
  -4  16  11        1.15       -3.14     11.10 o 
 -13   0  12      299.26      311.14     26.97 o 
 -12   0  12       17.66       16.15     14.19 o 
 -11   0  12       21.97       13.37     13.83 o 
 -10   0  12      182.45      167.85     20.01 o 
  -9   0  12     1962.73     1921.77     71.23 o 
  -8   0  12     2768.39     2742.33     91.48 o 
  -7   0  12     2987.70     2961.12     96.30 o 
  -6   0  12      599.34      618.05     20.06 o 
  -5   0  12      292.91      272.77     13.53 o 
  -4   0  12     1294.52     1280.37     39.51 o 
  -3   0  12     2041.36     2002.15     47.15 o 
  -2   0  12     3112.50     3073.68     66.83 o 
  -1   0  12     2909.26     2796.71     64.68 o 
   0   0  12     1984.99     2008.57     48.70 o 
   1   0  12     1785.15     1747.59     45.14 o 
   2   0  12     1295.97     1334.15     68.62 o 
   3   0  12      577.67      547.20     29.48 o 
 -13   1  12       17.85        5.99      6.94 o 
 -12   1  12      149.85      144.91     11.43 o 
 -11   1  12      122.36      135.51     14.21 o 
 -10   1  12      168.36      183.32     14.77 o 
  -9   1  12        0.78        2.69      9.28 o 
  -8   1  12        3.42       19.87     10.05 o 
  -7   1  12        0.57       13.66      6.09 o 
  -6   1  12       30.51       31.23      4.64 o 
  -5   1  12      272.98      251.86      9.35 o 
  -4   1  12        6.49        9.19      4.72 o 
  -3   1  12       24.38       18.30      7.25 o 
  -2   1  12       32.76       27.71      9.42 o 
  -1   1  12        2.71        7.54      5.39 o 
   0   1  12        1.93        2.37      5.00 o 
   1   1  12        2.02        1.72      5.41 o 
   2   1  12        2.64        2.48      5.84 o 
   3   1  12        2.75       -5.38      5.38 o 
 -13   2  12       54.20       61.77     16.01 o 
 -12   2  12      127.29      133.07     11.09 o 
 -11   2  12      168.32      169.47     16.44 o 
 -10   2  12      777.33      820.05     40.39 o 
  -9   2  12     1366.47     1348.17     56.77 o 
  -8   2  12     2041.38     2023.63     51.42 o 
  -7   2  12      828.04      840.67     21.47 o 
  -6   2  12      552.98      541.18     13.36 o 
  -5   2  12      632.43      611.98     14.37 o 
  -4   2  12     1768.07     1699.50     28.99 o 
  -3   2  12     3385.25     3287.91     49.35 o 
  -2   2  12     2588.83     2594.17     41.21 o 
  -1   2  12     1225.51     1216.89     23.93 o 
   0   2  12      640.56      616.38     16.07 o 
   1   2  12      727.37      754.47     18.46 o 
   2   2  12     1124.09     1098.97     23.77 o 
   3   2  12     1076.33     1114.79     29.80 o 
 -13   3  12      211.37      234.40     24.65 o 
 -12   3  12      649.18      642.51     21.40 o 
 -11   3  12      851.59      878.97     29.23 o 
 -10   3  12      493.86      469.93     30.43 o 
  -9   3  12      318.76      298.97     18.11 o 
  -8   3  12      171.07      194.16     15.48 o 
  -7   3  12      110.63       99.53      8.16 o 
  -6   3  12      330.78      333.71     10.47 o 
  -5   3  12      218.53      198.51      8.72 o 
  -4   3  12      567.53      561.91     14.22 o 
  -3   3  12      653.92      662.53     20.82 o 
  -2   3  12      315.41      324.39     11.59 o 
  -1   3  12       47.01       32.96      5.72 o 
   0   3  12        6.85       -1.89      4.65 o 
   1   3  12       15.69       17.92      5.81 o 
   2   3  12        7.53       12.17      5.86 o 
 -13   4  12       94.09       85.29     17.42 o 
 -12   4  12       82.42       85.88      9.91 o 
 -11   4  12      276.29      309.65     14.97 o 
 -10   4  12      292.09      266.56     14.16 o 
  -9   4  12      610.63      603.03     25.18 o 
  -8   4  12      490.32      467.41     21.98 o 
  -7   4  12      163.26      153.93     10.04 o 
  -6   4  12      234.87      235.31      9.25 o 
  -5   4  12      981.52      963.92     19.34 o 
  -4   4  12     2049.79     2007.41     32.98 o 
  -3   4  12     2109.54     2069.04     34.05 o 
  -2   4  12     1049.87     1034.40     21.14 o 
  -1   4  12       65.37       59.91      6.31 o 
   0   4  12      192.76      195.35      9.65 o 
   1   4  12      502.82      488.08     14.66 o 
   2   4  12     1113.81     1189.12     27.53 o 
 -13   5  12      402.22      421.58     31.57 o 
 -12   5  12      551.29      596.68     20.56 o 
 -11   5  12      650.37      652.67     20.83 o 
 -10   5  12      790.78      809.06     23.38 o 
  -9   5  12     1140.77     1124.24     34.86 o 
  -8   5  12     1174.41     1198.42     53.54 o 
  -7   5  12     1063.65     1076.12     25.47 o 
  -6   5  12      232.65      216.43      8.88 o 
  -5   5  12      148.41      150.41      7.90 o 
  -4   5  12      247.43      235.97      9.78 o 
  -3   5  12      976.81      930.64     25.95 o 
  -2   5  12     1256.92     1222.53     23.59 o 
  -1   5  12      510.35      495.68     14.21 o 
   0   5  12        0.27       -0.96      8.56 o 
   1   5  12       99.38       88.70     10.28 o 
   2   5  12       10.51        5.47      6.24 o 
 -12   6  12       80.28       89.17     10.04 o 
 -11   6  12        0.19        2.10      6.86 o 
 -10   6  12        9.95        8.45      7.52 o 
  -9   6  12        2.29        3.08      9.15 o 
  -8   6  12      113.15      117.78     12.99 o 
  -7   6  12      354.36      366.17     15.21 o 
  -6   6  12      446.41      426.73     15.47 o 
  -5   6  12      407.72      410.59     16.17 o 
  -4   6  12      247.05      227.15      9.37 o 
  -3   6  12      118.67      107.66      9.46 o 
  -2   6  12        7.47        6.33      4.78 o 
  -1   6  12      136.93      136.56      9.02 o 
   0   6  12      113.44      112.54      8.55 o 
   1   6  12      605.45      632.48     21.60 o 
   2   6  12      304.68      316.16     21.06 o 
 -12   7  12      689.85      727.70     22.85 o 
 -11   7  12      498.97      539.85     19.12 o 
 -10   7  12      483.28      472.08     18.35 o 
  -9   7  12      429.55      402.56     16.20 o 
  -8   7  12     1502.40     1496.22     41.34 o 
  -7   7  12     1814.82     1862.59     45.58 o 
  -6   7  12     1106.57     1131.83     26.62 o 
  -5   7  12      347.86      360.99     11.43 o 
  -4   7  12       63.45       51.72      5.84 o 
  -3   7  12       62.43       54.26      6.09 o 
  -2   7  12      487.39      452.27     15.08 o 
  -1   7  12      338.28      344.89     13.15 o 
   0   7  12      103.11       93.05      8.21 o 
   1   7  12       21.41       19.93      6.26 o 
 -12   8  12       64.82       76.02     14.12 o 
 -11   8  12       39.42       43.78      8.46 o 
 -10   8  12        8.90        2.53      7.04 o 
  -9   8  12       12.45       14.62      7.07 o 
  -8   8  12       40.49       41.75     16.65 o 
  -7   8  12       20.88       32.98     14.51 o 
  -6   8  12       39.81       46.46      7.83 o 
  -5   8  12       30.01       22.46      6.70 o 
  -4   8  12        0.48       -3.01      4.73 o 
  -3   8  12       21.72       17.66      5.51 o 
  -2   8  12       40.75       38.62      6.64 o 
  -1   8  12       21.96       28.48      7.87 o 
   0   8  12        1.55        4.08      5.29 o 
   1   8  12        7.12       -0.63      5.68 o 
 -11   9  12      559.26      557.52     19.79 o 
 -10   9  12       90.54       90.23      9.82 o 
  -9   9  12      343.78      344.41     15.46 o 
  -8   9  12      677.67      670.18     20.46 o 
  -7   9  12     2061.14     2133.46     41.17 o 
  -6   9  12     1772.68     1742.23     43.86 o 
  -5   9  12      596.57      581.41     19.58 o 
  -4   9  12      131.74      125.91     11.96 o 
  -3   9  12      138.29      160.44     19.40 o 
  -2   9  12      129.50      129.16     16.94 o 
  -1   9  12      301.37      299.52     22.20 o 
   0   9  12      167.05      147.46     10.12 o 
 -11  10  12        9.31       15.52      7.55 o 
 -10  10  12        4.04       -7.60     10.81 o 
  -9  10  12       20.17       12.93      9.48 o 
  -8  10  12      154.75      169.85     14.68 o 
  -7  10  12      404.84      474.34     20.40 o 
  -6  10  12      345.02      351.30     18.25 o 
  -5  10  12      163.12      146.32     12.81 o 
  -4  10  12       40.31       35.52      6.83 o 
  -3  10  12       82.66       85.64     11.58 o 
  -2  10  12      189.63      180.70     11.16 o 
  -1  10  12      232.34      255.72     13.14 o 
   0  10  12      230.06      216.55     16.21 o 
 -10  11  12      151.59      160.62     20.65 o 
  -9  11  12      338.97      344.27     20.15 o 
  -8  11  12      696.49      718.78     43.60 o 
  -7  11  12      652.16      749.18     25.71 o 
  -6  11  12      511.10      553.51     33.39 o 
  -5  11  12       43.54       47.21      9.74 o 
  -4  11  12       22.73       17.63      6.71 o 
  -3  11  12       99.59       89.48      8.84 o 
  -2  11  12      363.43      395.88     21.59 o 
  -1  11  12      274.46      280.39     20.03 o 
  -9  12  12       58.10       68.05     15.65 o 
  -8  12  12      124.14      151.28     14.49 o 
  -7  12  12      186.82      208.08     14.35 o 
  -6  12  12      442.29      448.64     20.08 o 
  -5  12  12      610.36      670.89     24.94 o 
  -4  12  12      928.76      980.41     24.34 o 
  -3  12  12      632.21      650.33     19.55 o 
  -2  12  12      285.45      277.82     13.33 o 
  -1  12  12      174.03      188.27     23.74 o 
  -8  13  12      271.99      294.94     20.47 o 
  -7  13  12      202.15      230.18     16.72 o 
  -6  13  12       22.22       18.06     19.90 o 
  -5  13  12        4.86       13.18      9.07 o 
  -4  13  12        0.50        6.72      6.51 o 
  -3  13  12      108.78      136.62     14.69 o 
  -2  13  12      242.75      287.85     29.61 o 
  -8  14  12      175.27      184.77     17.10 o 
  -7  14  12      235.34      239.90     23.29 o 
  -4  14  12      938.80      981.09     31.60 o 
  -3  14  12      905.72      934.00     47.81 o 
 -12   1  13      816.70      868.25     31.70 o 
 -11   1  13     1390.29     1417.89     41.57 o 
 -10   1  13     2143.39     2139.25     76.74 o 
  -9   1  13     1781.01     1755.66     59.13 o 
  -8   1  13     1373.87     1367.93     41.44 o 
  -7   1  13     1574.88     1545.63     44.87 o 
  -6   1  13     1915.08     1869.60     31.66 o 
  -5   1  13     2032.68     1997.42     33.44 o 
  -4   1  13     1549.82     1496.00     27.18 o 
  -3   1  13      694.35      701.72     16.99 o 
  -2   1  13      782.76      758.86     18.17 o 
  -1   1  13     1184.95     1179.88     24.40 o 
   0   1  13     1249.05     1236.97     32.14 o 
   1   1  13      741.33      761.24     19.41 o 
 -12   2  13       50.36       78.78     12.59 o 
 -11   2  13       59.93       70.80     20.36 o 
 -10   2  13      201.36      221.42     17.34 o 
  -9   2  13        4.44        8.46     11.06 o 
  -8   2  13      301.33      281.93     19.66 o 
  -7   2  13      446.06      430.54     23.02 o 
  -6   2  13      258.12      276.67     10.59 o 
  -5   2  13        6.43       -4.45      4.45 o 
  -4   2  13      370.80      366.24     11.92 o 
  -3   2  13       39.44       33.83      5.90 o 
  -2   2  13      110.87       98.31      7.43 o 
  -1   2  13      569.36      591.24     16.31 o 
   0   2  13      437.03      447.85     14.60 o 
   1   2  13       90.25       90.27     10.34 o 
   2   2  13        2.33        2.18     17.15 o 
 -12   3  13      187.85      194.96     22.29 o 
 -11   3  13      914.16      972.83     32.70 o 
 -10   3  13     1343.44     1354.35     40.99 o 
  -9   3  13     1544.11     1591.53     65.32 o 
  -8   3  13      897.05      824.69     30.50 o 
  -7   3  13      580.32      578.87     18.41 o 
  -6   3  13      883.02      874.33     18.66 o 
  -5   3  13     1349.44     1337.00     31.33 o 
  -4   3  13     1099.30     1089.81     22.97 o 
  -3   3  13      899.46      858.68     19.24 o 
  -2   3  13      731.64      706.66     17.51 o 
  -1   3  13      700.38      699.46     21.72 o 
   0   3  13      724.36      774.92     19.26 o 
   1   3  13      314.13      317.05     12.62 o 
 -11   4  13       10.59        9.40      8.94 o 
 -10   4  13       33.98       31.87     11.80 o 
  -9   4  13       20.12       31.06     10.98 o 
  -8   4  13       13.59        4.03     10.50 o 
  -7   4  13      437.42      439.71     19.37 o 
  -6   4  13      434.57      422.77     12.68 o 
  -5   4  13      357.34      396.04     12.83 o 
  -4   4  13      129.03      143.31      8.82 o 
  -3   4  13       29.96       46.58      5.85 o 
  -2   4  13      210.90      198.83      9.87 o 
  -1   4  13      398.99      391.76     13.23 o 
   0   4  13      515.77      509.54     18.56 o 
 -11   5  13      466.19      465.56     22.67 o 
 -10   5  13      372.25      368.35     20.84 o 
  -9   5  13      204.73      184.30     15.19 o 
  -8   5  13      191.85      218.65     17.26 o 
  -7   5  13      329.18      318.09     14.14 o 
  -6   5  13      989.90      967.38     24.90 o 
  -5   5  13      929.07      911.78     19.57 o 
  -4   5  13      669.75      699.20     16.84 o 
  -3   5  13      279.67      293.09     11.12 o 
  -2   5  13       46.51       41.27      6.03 o 
  -1   5  13       96.11       89.90      8.07 o 
   0   5  13      171.84      178.49     10.95 o 
 -11   6  13       45.03       64.13     11.54 o 
 -10   6  13        3.53        7.74      8.98 o 
  -9   6  13        7.13       -1.06      9.67 o 
  -8   6  13        1.32       -8.60     14.10 o 
  -7   6  13       90.72       84.30      8.90 o 
  -6   6  13      389.97      430.21     28.67 o 
  -5   6  13      183.01      173.50      8.98 o 
  -4   6  13      145.59      146.67     10.36 o 
  -3   6  13      207.79      208.19      9.66 o 
  -2   6  13      355.20      380.71     14.39 o 
  -1   6  13      638.51      639.80     18.89 o 
   0   6  13      377.95      398.52     15.01 o 
 -11   7  13       84.50       74.01     11.85 o 
 -10   7  13        3.97       -0.85     10.55 o 
  -9   7  13      114.36      124.34     13.90 o 
  -8   7  13       44.69       39.42     10.47 o 
  -7   7  13       40.32       37.06      7.76 o 
  -6   7  13      416.41      415.54     16.11 o 
  -5   7  13      619.11      622.83     15.68 o 
  -4   7  13       87.51       86.77      7.58 o 
  -3   7  13       55.29       57.54      7.18 o 
  -2   7  13      102.91      110.69      8.87 o 
  -1   7  13        0.19        6.12      6.37 o 
 -11   8  13        5.87       -0.73     12.37 o 
 -10   8  13        0.75       -8.89      8.89 o 
  -9   8  13        4.16       16.42      9.33 o 
  -8   8  13       51.35       59.14     11.02 o 
  -7   8  13      178.57      187.26     14.35 o 
  -6   8  13      168.71      161.36     13.37 o 
  -5   8  13      105.55      107.87      8.33 o 
  -4   8  13       51.36       49.11      6.56 o 
  -3   8  13      325.49      335.72     13.71 o 
  -2   8  13      727.76      712.86     20.29 o 
  -1   8  13      947.58      962.34     24.37 o 
 -10   9  13       36.08       31.94     10.92 o 
  -9   9  13       40.13       19.62     11.26 o 
  -8   9  13       81.25       72.46     19.61 o 
  -7   9  13       55.07       62.41     10.62 o 
  -6   9  13      149.74      150.87     13.03 o 
  -5   9  13       73.28       86.70      7.95 o 
  -4   9  13       61.46       51.64      6.94 o 
  -3   9  13       43.71       35.37      6.93 o 
  -2   9  13       10.20       -8.11      8.11 o 
  -9  10  13        9.97       -2.91     16.56 o 
  -8  10  13        0.20        4.55     16.06 o 
  -7  10  13       85.01       77.31     10.72 o 
  -6  10  13      189.19      192.75     15.05 o 
  -5  10  13      268.81      272.70     17.62 o 
  -4  10  13      211.19      214.71     18.57 o 
  -3  10  13      211.26      194.51     11.40 o 
  -2  10  13      525.90      516.70     26.47 o 
  -9  11  13       27.44       36.39     18.42 o 
  -8  11  13       83.59       77.37     20.11 o 
  -7  11  13      310.20      344.20     18.28 o 
  -6  11  13      672.28      735.62     26.63 o 
  -5  11  13      941.36      960.35     50.86 o 
  -4  11  13      392.32      380.15     14.83 o 
  -3  11  13       54.28       29.16     10.23 o 
  -8  12  13        0.04       -3.28     16.10 o 
  -7  12  13        0.78        2.69     10.23 o 
  -6  12  13       93.47       96.13     11.49 o 
  -5  12  13       71.29       62.00     19.88 o 
  -9   0  14      196.34      179.54     23.43 o 
  -8   0  14      200.84      218.34     26.52 o 
  -7   0  14      186.83      182.95     25.34 o 
  -6   0  14       59.24       84.82      9.89 o 
  -5   0  14        7.60        7.85      6.94 o 
  -4   0  14       27.93       40.01      8.34 o 
  -3   0  14        0.41       11.29      7.50 o 
  -2   0  14       77.56       79.82     10.68 o 
  -1   0  14        0.07       -2.87      6.76 o 
 -10   1  14        0.64       -8.87     15.15 o 
  -9   1  14        0.33       -0.89      9.90 o 
  -8   1  14      227.58      253.91     19.57 o 
  -7   1  14      181.79      166.84     16.92 o 
  -6   1  14      409.73      417.73     12.86 o 
  -5   1  14      140.47      151.72      9.67 o 
  -4   1  14        2.46        2.27      4.75 o 
  -3   1  14        0.11       -4.40      4.40 o 
  -2   1  14        6.44       -4.90      4.90 o 
  -1   1  14       81.58       80.84      7.58 o 
 -10   2  14      197.26      211.78     18.83 o 
  -9   2  14      239.37      242.05     18.90 o 
  -8   2  14      472.20      471.36     32.91 o 
  -7   2  14      305.88      322.45     22.30 o 
  -6   2  14        5.77       13.63      5.22 o 
  -5   2  14       29.21       28.42      5.51 o 
  -4   2  14       35.86       31.24      5.50 o 
  -3   2  14       26.05       21.66      5.68 o 
  -2   2  14       73.62       70.00      8.52 o 
  -1   2  14       18.10       14.59     15.37 o 
 -10   3  14       22.29       24.35     11.18 o 
  -9   3  14      367.43      379.86     23.24 o 
  -8   3  14      767.61      765.31     31.08 o 
  -7   3  14     1000.23     1049.78     37.12 o 
  -6   3  14      573.11      571.25     15.21 o 
  -5   3  14      255.50      241.04     10.33 o 
  -4   3  14      134.89      132.19      8.12 o 
  -3   3  14      243.30      248.89     10.90 o 
  -2   3  14      294.74      296.18     11.96 o 
  -1   3  14      324.68      351.12     35.21 o 
 -10   4  14        2.85        2.80      9.86 o 
  -9   4  14       43.49       42.80     19.92 o 
  -8   4  14      155.87      164.03     16.29 o 
  -7   4  14      282.85      326.70     22.05 o 
  -6   4  14       99.17      128.31     10.41 o 
  -5   4  14       29.73       41.08      6.08 o 
  -4   4  14       24.46       25.66      5.80 o 
  -3   4  14        0.48       -1.56      5.04 o 
  -2   4  14       33.97       44.12      6.65 o 
  -1   4  14       13.80       17.92     17.69 o 
 -10   5  14      658.13      693.42     38.76 o 
  -9   5  14     1153.15     1171.24     38.08 o 
  -8   5  14     1212.85     1200.16     39.26 o 
  -7   5  14      707.23      709.69     21.57 o 
  -6   5  14      346.09      355.83     15.68 o 
  -5   5  14      416.81      415.82     13.27 o 
  -4   5  14     1081.10     1120.27     33.93 o 
  -3   5  14     1400.82     1416.31     32.55 o 
  -2   5  14      993.72     1013.88     26.22 o 
 -10   6  14       14.07        4.14     13.51 o 
  -9   6  14       79.16       87.34     13.44 o 
  -8   6  14       27.78        9.01     18.65 o 
  -7   6  14       23.41       26.62      7.74 o 
  -6   6  14      144.86      164.43     11.78 o 
  -5   6  14      126.73      132.76      8.32 o 
  -4   6  14        2.05        3.96      5.25 o 
  -3   6  14        4.23        5.90      6.19 o 
  -2   6  14       68.31       61.86     12.15 o 
  -9   7  14      935.82      934.75     41.85 o 
  -8   7  14     1129.65     1151.61     48.63 o 
  -7   7  14     1027.08     1015.00     26.75 o 
  -6   7  14      678.12      703.53     21.72 o 
  -5   7  14     1141.91     1183.11     38.63 o 
  -4   7  14     1428.92     1414.90     35.00 o 
  -3   7  14     1512.35     1456.31     36.09 o 
  -9   8  14       42.37       53.31     15.28 o 
  -8   8  14       16.39       11.81      9.71 o 
  -7   8  14       14.60        1.85      8.63 o 
  -6   8  14        2.74      -11.05     11.05 o 
  -5   8  14       37.69       30.57      8.77 o 
  -4   8  14       50.35       59.43     19.17 o 
  -3   8  14        3.56        6.46      9.78 o 
  -7   9  14      603.25      628.78     31.30 o 
  -6   9  14      631.77      593.07     30.39 o 
  -5   9  14      604.02      550.72     29.98 o 
  -4   9  14     1126.82     1138.29     41.85 o 
  -7  10  14        7.35        6.37      9.42 o 
  -8   1  15      242.90      255.55     29.66 o 
  -7   1  15     1140.57     1173.71     41.82 o 
  -6   1  15     1351.02     1397.45     31.66 o 
  -5   1  15      737.30      771.27     19.22 o 
  -4   1  15      320.77      327.62     18.14 o 
  -8   2  15       42.59       49.08     18.74 o 
  -7   2  15      173.15      219.80     19.86 o 
  -6   2  15      224.44      233.40     20.03 o 
  -5   2  15      158.61      168.25     10.66 o 
  -4   2  15       26.27       37.57      7.65 o 
  -8   3  15      147.76      147.74     22.97 o 
  -7   3  15      201.19      232.76     27.47 o 
  -6   3  15      513.98      523.52     22.57 o 
  -5   3  15      640.52      664.23     19.03 o 
  -4   3  15      469.24      459.12     16.03 o 
  -7   4  15      423.27      446.42     35.62 o 
  -6   4  15      562.10      579.69     42.85 o 
  -5   4  15      220.00      223.59     12.55 o 
  -4   4  15       72.53       73.20     12.74 o 
  -7   5  15      186.13      193.55     24.70 o 
  -6   5  15       80.30       76.67     11.10 o 
  -5   5  15       16.95       -1.35      7.33 o 
  -4   5  15       37.44       45.58     18.88 o 
  -7   6  15      349.48      380.55     31.75 o 
  -6   6  15      236.57      237.46     15.93 o 
  -5   6  15      355.58      362.90     21.38 o 
                                                 
